# Supplementary material for: 5-{[(3R,5aS,6R,8aS,9R,10S,12R,12aR)-3,6,9-Trimethyl­perhydro-3,12-ep­oxy-1,2-dioxepino[4,3-i]isochromen-10-yl]oxymeth­yl}benzene-1,3-diol
Source: Acta Crystallogr Sect E Struct Rep Online. 2009 Jan 23;65(Pt 2):o358–9. doi: 10.1107/S1600536809002050 (PMC2968296; doi:10.1107/S1600536809002050)
Supplement: Supplementary file 1 [file e-65-0o358-sup1.cif]

##############################################################################
###                                                                        ###
###        Electronic paper (Acta Crystallographica Section E)             ###
###                                                                        ###
##############################################################################
#                                                                            #
# This CIF contains the data in a paper accepted for publication in Acta     #
# Crystallographica Section E. It conforms to the requirements of Notes      #
# for Authors for Section E, and has been peer reviewed under the auspices   #
# of the IUCr Commission on Journals.                                        #
#                                                                            #
# Full details of the Crystallographic Information File format               #
# are given in the paper "The Crystallographic Information File (CIF):       #
# a New Standard Archive File for Crystallography" by S. R. Hall, F. H.      #
# Allen and I. D. Brown [Acta Cryst. (1991), A47, 655-685].                  #
#                                                                            #
# The current version of the core CIF dictionary is obtainable from          #
# ftp://ftp.iucr.org/pub/cif_core.dic. The current version number is 2.4.    #
#                                                                            #
# Software is freely available for graphical display of the structure(s) in  #
# this CIF.  For information consult the CIF home page http://www.iucr.org/  #
# cif/home.html                                                              #
#                                                                            #
# This file may be used for bona fide research purposes within the           #
# scientific community so long as proper attribution is given to the journal # 
# article from which it was obtained.                                        #
#                                                                            #
##############################################################################
                                             
data_I
_audit_creation_method     SHELXL-97
_chemical_name_systematic
;
5-{[(3<i>R</i>,5a<i>S</i>,6<i>R</i>,8a<i>S</i>,9<i>R</i>,10<i>S</i>,12<i>R</i>,
12a<i>R</i>)-3,6,9-Trimethylperhydro-3,12-epoxy-1,2-dioxepino[4,3-
<i>i</i>]isochromen-10-yl]oxymethyl}benzene-1,3-diol
;
_chemical_name_common
                      '12-(3-hydroxy,5-hydroxymethyl)phenoxy dihydroartemisinin'
_chemical_formula_moiety     'C22 H30 O7'
_chemical_formula_sum     'C22 H30 O7'
_chemical_formula_iupac     'C22 H30 O7'
_chemical_formula_weight     406.46
_chemical_melting_point     ?
_symmetry_cell_setting     monoclinic
_symmetry_space_group_name_H-M     'P 21'
_symmetry_space_group_name_Hall     'P 2yb'
loop_
    _symmetry_equiv_pos_as_xyz
    'x, y, z'
    '-x, y+1/2, -z'
_cell_length_a     10.3088(2)
_cell_length_b     10.2844(2)
_cell_length_c     10.3218(3)
_cell_angle_alpha     90.00
_cell_angle_beta     113.140(10)
_cell_angle_gamma     90.00
_cell_volume     1006.29(9)
_cell_formula_units_Z     2
_cell_measurement_reflns_used     9920
_cell_measurement_theta_min     4.30
_cell_measurement_theta_max     68.92
_cell_measurement_temperature     100(2)
_exptl_crystal_description     plate
_exptl_crystal_colour     colourless
_exptl_crystal_size_max     0.23
_exptl_crystal_size_mid     0.15
_exptl_crystal_size_min     0.08
_exptl_crystal_density_diffrn     1.341
_exptl_crystal_density_method     'not measured'
_exptl_crystal_F_000     436
_exptl_absorpt_coefficient_mu     0.820
_exptl_absorpt_correction_type     none
_exptl_absorpt_process_details     ?
_exptl_special_details
;
;
_diffrn_ambient_temperature     100(2)
_diffrn_radiation_type     CuK\a
_diffrn_radiation_wavelength     1.54178
_diffrn_radiation_monochromator     graphite
_diffrn_measurement_device_type     'Bruker APEXII CCD'
_diffrn_measurement_method     '\f and \w'
_diffrn_reflns_number     15943
_diffrn_reflns_av_R_equivalents     0.0187
_diffrn_reflns_av_sigmaI/netI     0.0144
_diffrn_reflns_theta_min     4.66
_diffrn_reflns_theta_max     69.33
_diffrn_reflns_theta_full     69.33
_diffrn_measured_fraction_theta_max     0.986
_diffrn_measured_fraction_theta_full     0.986
_diffrn_reflns_limit_h_min     -12
_diffrn_reflns_limit_h_max     12
_diffrn_reflns_limit_k_min     -11
_diffrn_reflns_limit_k_max     12
_diffrn_reflns_limit_l_min     -12
_diffrn_reflns_limit_l_max     12
_diffrn_standards_number     0
_diffrn_standards_interval_count     .
_diffrn_standards_interval_time     .
_diffrn_standards_decay_%     ?
_refine_special_details
;
Refinement of <i>F</i>^2^ against ALL reflections. The weighted <i>R</i>-factor
<i>wR</i> and goodness of fit <i>S</i> are based on <i>F</i>^2^, conventional
<i>R</i>-factors <i>R</i> are based on <i>F</i>, with <i>F</i> set to zero for
negative <i>F</i>^2^. The threshold expression of <i>F</i>^2^ > \s(<i>F</i>^2^)
is used only for calculating <i>R</i>-factors(gt) <i>etc</i>. and is not
relevant to the choice of reflections for refinement. <i>R</i>-factors based
on <i>F</i>^2^ are statistically about twice as large as those based on
<i>F</i>, and <i>R</i>-factors based on ALL data will be even larger.
;
_reflns_number_total     3623
_reflns_number_gt     3604
_reflns_threshold_expression     I>2\s(I)
_refine_ls_structure_factor_coef     Fsqd
_refine_ls_matrix_type     full
_refine_ls_R_factor_all     0.0259
_refine_ls_R_factor_gt     0.0258
_refine_ls_wR_factor_gt     0.0687
_refine_ls_wR_factor_ref     0.0688
_refine_ls_goodness_of_fit_ref     1.078
_refine_ls_restrained_S_all     1.077
_refine_ls_number_reflns     3623
_refine_ls_number_parameters     267
_refine_ls_number_restraints     1
_refine_ls_hydrogen_treatment     constr
_refine_ls_weighting_scheme     calc
_refine_ls_weighting_details
          'calc w=1/[\s^2^(Fo^2^)+(0.0416P)^2^+0.199P] where P=(Fo^2^+2Fc^2^)/3'
_atom_sites_solution_hydrogens     geom
_atom_sites_solution_primary     direct
_atom_sites_solution_secondary     difmap
_refine_ls_shift/su_max     0.000
_refine_ls_shift/su_mean     0.000
_refine_diff_density_max     0.245
_refine_diff_density_min     -0.217
_refine_ls_extinction_method     none
_refine_ls_extinction_coef     ?
_refine_ls_abs_structure_details     'Flack (1983), 1623 Friedel pairs'
_refine_ls_abs_structure_Flack     0.04(10)
loop_
    _atom_type_symbol
    _atom_type_description
    _atom_type_scat_dispersion_real
    _atom_type_scat_dispersion_imag
    _atom_type_scat_source
    C C 0.0181 0.0091 'International Tables Vol C Tables 4.2.6.8 and 6.1.1.4'
    H H 0.0000 0.0000 'International Tables Vol C Tables 4.2.6.8 and 6.1.1.4'
    O O 0.0492 0.0322 'International Tables Vol C Tables 4.2.6.8 and 6.1.1.4'
_computing_data_collection     'APEX2 (Bruker, 2005)'
_computing_cell_refinement     'SAINT (Bruker, 2005)'
_computing_data_reduction     'SAINT (Bruker, 2005)'
_computing_structure_solution     'SHELXS97 (Sheldrick, 2008)'
_computing_structure_refinement     'SHELXL97 (Sheldrick, 2008)'
_computing_molecular_graphics     'SHELXTL (Sheldrick, 2008)'
_computing_publication_material     'ORTEP-3 for Windows (Farrugia, 1997)'
loop_
    _atom_site_type_symbol
    _atom_site_label
    _atom_site_fract_x
    _atom_site_fract_y
    _atom_site_fract_z
    _atom_site_U_iso_or_equiv
    _atom_site_adp_type
    _atom_site_calc_flag
    _atom_site_refinement_flags
    _atom_site_occupancy
    _atom_site_disorder_assembly
    _atom_site_disorder_group
    O O4 0.24620(9) 0.53498(9) 0.32197(9) 0.01671(19) Uani d . 1 . .
    O O1 -0.02356(10) 0.56559(9) 0.09293(9) 0.0177(2) Uani d . 1 . .
    O O6 0.41598(11) 0.67491(10) 1.04175(10) 0.0238(2) Uani d . 1 . .
    H H6 0.3735 0.6057 1.0194 0.036 Uiso calc R 1 . .
    O O5 0.34731(9) 0.70855(9) 0.47383(9) 0.01720(19) Uani d . 1 . .
    O O3 0.07779(9) 0.40591(9) 0.33999(9) 0.0184(2) Uani d . 1 . .
    O O7 0.71639(10) 0.95263(9) 0.93260(10) 0.0213(2) Uani d . 1 . .
    H H7 0.7608 0.9578 0.8820 0.032 Uiso calc R 1 . .
    O O2 0.02421(10) 0.42912(9) 0.10142(9) 0.0191(2) Uani d . 1 . .
    C C18 0.58553(13) 0.79300(13) 0.75672(13) 0.0177(3) Uani d . 1 . .
    H H18 0.6249 0.8215 0.6946 0.021 Uiso calc R 1 . .
    C C1 -0.01197(14) 0.36064(14) 0.20186(14) 0.0204(3) Uani d . 1 . .
    C C20 0.56095(14) 0.81251(13) 0.97930(13) 0.0178(3) Uani d . 1 . .
    H H20 0.5828 0.8554 1.0646 0.021 Uiso calc R 1 . .
    C C10 0.31061(13) 0.66001(13) 0.33627(13) 0.0172(3) Uani d . 1 . .
    H H10 0.3973 0.6505 0.3195 0.021 Uiso calc R 1 . .
    C C8 0.06357(14) 0.75832(13) 0.22778(13) 0.0166(3) Uani d . 1 . .
    H H8 0.0018 0.7965 0.1376 0.020 Uiso calc R 1 . .
    C C4 -0.13890(13) 0.62313(15) 0.24865(13) 0.0193(3) Uani d . 1 . .
    H H4 -0.2079 0.6579 0.1599 0.023 Uiso calc R 1 . .
    C C11 0.11686(13) 0.53590(13) 0.34304(13) 0.0158(3) Uani d . 1 . .
    H H11 0.1353 0.5713 0.4368 0.019 Uiso calc R 1 . .
    C C12 0.00544(13) 0.62013(13) 0.23280(13) 0.0161(3) Uani d . 1 . .
    C C22 0.43232(13) 0.64640(13) 0.81424(14) 0.0184(3) Uani d . 1 . .
    H H22 0.3703 0.5763 0.7905 0.022 Uiso calc R 1 . .
    C C7 0.05456(14) 0.84730(14) 0.34327(14) 0.0198(3) Uani d . 1 . .
    H H7A 0.1191 0.8161 0.4346 0.024 Uiso calc R 1 . .
    H H7B 0.0834 0.9345 0.3305 0.024 Uiso calc R 1 . .
    C C5 -0.13896(13) 0.71641(15) 0.36552(13) 0.0221(3) Uani d . 1 . .
    H H5 -0.0685 0.6848 0.4551 0.026 Uiso calc R 1 . .
    C C15 0.28159(15) 0.88607(14) 0.23539(15) 0.0233(3) Uani d . 1 . .
    H H15A 0.3043 0.9221 0.3276 0.035 Uiso calc R 1 . .
    H H15B 0.2171 0.9428 0.1660 0.035 Uiso calc R 1 . .
    H H15C 0.3662 0.8771 0.2183 0.035 Uiso calc R 1 . .
    C C14 -0.28261(14) 0.71858(18) 0.37886(15) 0.0297(3) Uani d . 1 . .
    H H14A -0.2827 0.7861 0.4430 0.044 Uiso calc R 1 . .
    H H14B -0.2986 0.6362 0.4137 0.044 Uiso calc R 1 . .
    H H14C -0.3561 0.7348 0.2881 0.044 Uiso calc R 1 . .
    C C17 0.48996(13) 0.69005(13) 0.72052(13) 0.0174(3) Uani d . 1 . .
    C C6 -0.09417(15) 0.85158(15) 0.34012(14) 0.0231(3) Uani d . 1 . .
    H H6A -0.0971 0.9106 0.4123 0.028 Uiso calc R 1 . .
    H H6B -0.1590 0.8836 0.2493 0.028 Uiso calc R 1 . .
    C C16 0.44908(14) 0.62693(14) 0.57838(14) 0.0200(3) Uani d . 1 . .
    H H16A 0.5318 0.6160 0.5566 0.024 Uiso calc R 1 . .
    H H16B 0.4087 0.5418 0.5788 0.024 Uiso calc R 1 . .
    C C9 0.21337(13) 0.75281(13) 0.22646(13) 0.0178(3) Uani d . 1 . .
    H H9 0.2017 0.7167 0.1347 0.021 Uiso calc R 1 . .
    C C21 0.46825(13) 0.70848(14) 0.94374(13) 0.0186(3) Uani d . 1 . .
    C C19 0.62111(13) 0.85242(13) 0.88701(14) 0.0173(3) Uani d . 1 . .
    C C3 -0.19196(14) 0.48755(15) 0.26635(14) 0.0237(3) Uani d . 1 . .
    H H3A -0.1469 0.4632 0.3649 0.028 Uiso calc R 1 . .
    H H3B -0.2925 0.4932 0.2432 0.028 Uiso calc R 1 . .
    C C2 -0.16688(14) 0.37942(15) 0.17856(14) 0.0234(3) Uani d . 1 . .
    H H2A -0.2207 0.3982 0.0797 0.028 Uiso calc R 1 . .
    H H2B -0.2024 0.2986 0.2004 0.028 Uiso calc R 1 . .
    C C13 0.02745(16) 0.22097(15) 0.19089(15) 0.0262(3) Uani d . 1 . .
    H H13A -0.0393 0.1835 0.1055 0.039 Uiso calc R 1 . .
    H H13B 0.0267 0.1729 0.2703 0.039 Uiso calc R 1 . .
    H H13C 0.1201 0.2176 0.1899 0.039 Uiso calc R 1 . .
loop_
    _atom_site_aniso_label
    _atom_site_aniso_U_11
    _atom_site_aniso_U_22
    _atom_site_aniso_U_33
    _atom_site_aniso_U_12
    _atom_site_aniso_U_13
    _atom_site_aniso_U_23
    O4 0.0160(4) 0.0163(5) 0.0179(4) -0.0009(3) 0.0068(4) -0.0024(3)
    O1 0.0225(5) 0.0173(5) 0.0130(4) -0.0007(4) 0.0067(4) -0.0007(4)
    O6 0.0285(5) 0.0254(5) 0.0221(5) -0.0052(4) 0.0149(4) 0.0005(4)
    O5 0.0169(4) 0.0187(5) 0.0140(4) 0.0006(4) 0.0039(3) -0.0015(3)
    O3 0.0215(5) 0.0181(5) 0.0140(4) -0.0030(4) 0.0051(4) -0.0005(3)
    O7 0.0232(5) 0.0217(5) 0.0232(5) -0.0058(4) 0.0138(4) -0.0047(4)
    O2 0.0234(5) 0.0183(5) 0.0170(4) -0.0016(4) 0.0094(4) -0.0024(4)
    C18 0.0191(6) 0.0192(7) 0.0165(6) 0.0030(5) 0.0088(5) 0.0022(5)
    C1 0.0246(7) 0.0215(7) 0.0146(6) -0.0075(5) 0.0072(5) -0.0028(5)
    C20 0.0185(6) 0.0203(7) 0.0145(6) 0.0029(5) 0.0063(5) -0.0002(5)
    C10 0.0165(6) 0.0197(7) 0.0162(6) -0.0034(5) 0.0074(5) -0.0032(5)
    C8 0.0192(6) 0.0167(7) 0.0134(6) 0.0021(5) 0.0060(5) 0.0014(5)
    C4 0.0149(6) 0.0279(7) 0.0146(6) 0.0008(5) 0.0052(5) 0.0002(5)
    C11 0.0177(6) 0.0158(7) 0.0149(6) -0.0018(5) 0.0075(5) -0.0022(5)
    C12 0.0176(6) 0.0202(7) 0.0109(6) -0.0015(5) 0.0060(5) -0.0016(5)
    C22 0.0147(6) 0.0170(7) 0.0220(6) -0.0001(5) 0.0055(5) 0.0005(5)
    C7 0.0229(7) 0.0170(7) 0.0185(6) 0.0017(5) 0.0072(5) -0.0011(5)
    C5 0.0178(6) 0.0329(8) 0.0153(6) 0.0039(6) 0.0063(5) 0.0005(6)
    C15 0.0253(7) 0.0239(8) 0.0213(7) -0.0053(6) 0.0097(6) -0.0003(6)
    C14 0.0222(7) 0.0464(10) 0.0225(7) 0.0053(7) 0.0112(6) -0.0023(7)
    C17 0.0150(5) 0.0182(7) 0.0174(6) 0.0050(5) 0.0045(5) 0.0015(5)
    C6 0.0249(7) 0.0269(8) 0.0177(6) 0.0080(6) 0.0086(5) -0.0015(6)
    C16 0.0190(6) 0.0200(7) 0.0190(6) 0.0032(5) 0.0053(5) 0.0005(5)
    C9 0.0195(6) 0.0209(7) 0.0139(6) -0.0036(5) 0.0075(5) -0.0016(5)
    C21 0.0159(6) 0.0215(7) 0.0189(6) 0.0038(5) 0.0075(5) 0.0044(5)
    C19 0.0147(6) 0.0164(7) 0.0199(6) 0.0019(5) 0.0058(5) 0.0023(5)
    C3 0.0178(6) 0.0346(8) 0.0196(6) -0.0045(6) 0.0082(5) 0.0006(6)
    C2 0.0227(7) 0.0279(8) 0.0190(6) -0.0101(6) 0.0075(5) -0.0011(5)
    C13 0.0335(7) 0.0225(8) 0.0213(7) -0.0056(6) 0.0094(6) -0.0031(6)
_geom_special_details
;
All e.s.d.'s (except the e.s.d. in the dihedral angle between two l.s. planes)
are estimated using the full covariance matrix. The cell e.s.d.'s are taken
into account individually in the estimation of e.s.d.'s in distances, angles
and torsion angles; correlations between e.s.d.'s in cell parameters are only
used when they are defined by crystal symmetry. An approximate (isotropic)
treatment of cell e.s.d.'s is used for estimating e.s.d.'s involving l.s.
planes.
;
loop_
    _geom_bond_atom_site_label_1
    _geom_bond_atom_site_label_2
    _geom_bond_site_symmetry_2
    _geom_bond_distance
    _geom_bond_publ_flag
    O4 C10 . 1.4280(16) ?
    O4 C11 . 1.4328(15) ?
    O1 C12 . 1.4660(15) ?
    O1 O2 . 1.4785(13) ?
    O6 C21 . 1.3644(16) ?
    O6 H6 . 0.820 ?
    O5 C10 . 1.4092(15) ?
    O5 C16 . 1.4423(16) ?
    O3 C11 . 1.3930(17) ?
    O3 C1 . 1.4384(15) ?
    O7 C19 . 1.3730(16) ?
    O7 H7 . 0.820 ?
    O2 C1 . 1.4191(16) ?
    C18 C19 . 1.3888(18) ?
    C18 C17 . 1.3936(19) ?
    C18 H18 . 0.930 ?
    C1 C13 . 1.509(2) ?
    C1 C2 . 1.5308(19) ?
    C20 C21 . 1.3845(19) ?
    C20 C19 . 1.3874(18) ?
    C20 H20 . 0.930 ?
    C10 C9 . 1.5190(18) ?
    C10 H10 . 0.980 ?
    C8 C7 . 1.5344(18) ?
    C8 C9 . 1.5506(17) ?
    C8 C12 . 1.5512(18) ?
    C8 H8 . 0.980 ?
    C4 C3 . 1.535(2) ?
    C4 C5 . 1.5415(19) ?
    C4 C12 . 1.5598(16) ?
    C4 H4 . 0.980 ?
    C11 C12 . 1.5289(17) ?
    C11 H11 . 0.980 ?
    C22 C17 . 1.3936(19) ?
    C22 C21 . 1.3937(19) ?
    C22 H22 . 0.930 ?
    C7 C6 . 1.5214(19) ?
    C7 H7A . 0.970 ?
    C7 H7B . 0.970 ?
    C5 C6 . 1.520(2) ?
    C5 C14 . 1.5403(17) ?
    C5 H5 . 0.980 ?
    C15 C9 . 1.5266(19) ?
    C15 H15A . 0.960 ?
    C15 H15B . 0.960 ?
    C15 H15C . 0.960 ?
    C14 H14A . 0.960 ?
    C14 H14B . 0.960 ?
    C14 H14C . 0.960 ?
    C17 C16 . 1.5052(18) ?
    C6 H6A . 0.970 ?
    C6 H6B . 0.970 ?
    C16 H16A . 0.970 ?
    C16 H16B . 0.970 ?
    C9 H9 . 0.980 ?
    C3 C2 . 1.520(2) ?
    C3 H3A . 0.970 ?
    C3 H3B . 0.970 ?
    C2 H2A . 0.970 ?
    C2 H2B . 0.970 ?
    C13 H13A . 0.960 ?
    C13 H13B . 0.960 ?
    C13 H13C . 0.960 ?
loop_
    _geom_angle_atom_site_label_1
    _geom_angle_atom_site_label_2
    _geom_angle_atom_site_label_3
    _geom_angle_site_symmetry_1
    _geom_angle_site_symmetry_3
    _geom_angle
    _geom_angle_publ_flag
    C10 O4 C11 . . 113.64(9) ?
    C12 O1 O2 . . 111.75(9) ?
    C21 O6 H6 . . 109.5 ?
    C10 O5 C16 . . 112.09(10) ?
    C11 O3 C1 . . 113.63(10) ?
    C19 O7 H7 . . 109.5 ?
    C1 O2 O1 . . 109.72(9) ?
    C19 C18 C17 . . 118.94(12) ?
    C19 C18 H18 . . 120.5 ?
    C17 C18 H18 . . 120.5 ?
    O2 C1 O3 . . 108.18(10) ?
    O2 C1 C13 . . 105.17(11) ?
    O3 C1 C13 . . 107.17(11) ?
    O2 C1 C2 . . 112.33(11) ?
    O3 C1 C2 . . 109.88(10) ?
    C13 C1 C2 . . 113.79(11) ?
    C21 C20 C19 . . 119.65(12) ?
    C21 C20 H20 . . 120.2 ?
    C19 C20 H20 . . 120.2 ?
    O5 C10 O4 . . 110.67(10) ?
    O5 C10 C9 . . 111.50(10) ?
    O4 C10 C9 . . 110.18(10) ?
    O5 C10 H10 . . 108.1 ?
    O4 C10 H10 . . 108.1 ?
    C9 C10 H10 . . 108.1 ?
    C7 C8 C9 . . 113.15(11) ?
    C7 C8 C12 . . 112.23(10) ?
    C9 C8 C12 . . 111.46(10) ?
    C7 C8 H8 . . 106.5 ?
    C9 C8 H8 . . 106.5 ?
    C12 C8 H8 . . 106.5 ?
    C3 C4 C5 . . 111.25(11) ?
    C3 C4 C12 . . 113.19(11) ?
    C5 C4 C12 . . 112.84(10) ?
    C3 C4 H4 . . 106.3 ?
    C5 C4 H4 . . 106.3 ?
    C12 C4 H4 . . 106.3 ?
    O3 C11 O4 . . 105.56(10) ?
    O3 C11 C12 . . 113.63(10) ?
    O4 C11 C12 . . 111.25(10) ?
    O3 C11 H11 . . 108.8 ?
    O4 C11 H11 . . 108.8 ?
    C12 C11 H11 . . 108.8 ?
    O1 C12 C11 . . 108.60(10) ?
    O1 C12 C8 . . 104.45(9) ?
    C11 C12 C8 . . 110.91(10) ?
    O1 C12 C4 . . 106.09(10) ?
    C11 C12 C4 . . 113.69(10) ?
    C8 C12 C4 . . 112.48(11) ?
    C17 C22 C21 . . 119.54(12) ?
    C17 C22 H22 . . 120.2 ?
    C21 C22 H22 . . 120.2 ?
    C6 C7 C8 . . 111.64(11) ?
    C6 C7 H7A . . 109.3 ?
    C8 C7 H7A . . 109.3 ?
    C6 C7 H7B . . 109.3 ?
    C8 C7 H7B . . 109.3 ?
    H7A C7 H7B . . 108.0 ?
    C6 C5 C14 . . 111.72(12) ?
    C6 C5 C4 . . 109.92(11) ?
    C14 C5 C4 . . 112.02(11) ?
    C6 C5 H5 . . 107.7 ?
    C14 C5 H5 . . 107.7 ?
    C4 C5 H5 . . 107.7 ?
    C9 C15 H15A . . 109.5 ?
    C9 C15 H15B . . 109.5 ?
    H15A C15 H15B . . 109.5 ?
    C9 C15 H15C . . 109.5 ?
    H15A C15 H15C . . 109.5 ?
    H15B C15 H15C . . 109.5 ?
    C5 C14 H14A . . 109.5 ?
    C5 C14 H14B . . 109.5 ?
    H14A C14 H14B . . 109.5 ?
    C5 C14 H14C . . 109.5 ?
    H14A C14 H14C . . 109.5 ?
    H14B C14 H14C . . 109.5 ?
    C22 C17 C18 . . 120.53(12) ?
    C22 C17 C16 . . 120.35(12) ?
    C18 C17 C16 . . 119.12(12) ?
    C5 C6 C7 . . 109.99(11) ?
    C5 C6 H6A . . 109.7 ?
    C7 C6 H6A . . 109.7 ?
    C5 C6 H6B . . 109.7 ?
    C7 C6 H6B . . 109.7 ?
    H6A C6 H6B . . 108.2 ?
    O5 C16 C17 . . 108.73(10) ?
    O5 C16 H16A . . 109.9 ?
    C17 C16 H16A . . 109.9 ?
    O5 C16 H16B . . 109.9 ?
    C17 C16 H16B . . 109.9 ?
    H16A C16 H16B . . 108.3 ?
    C10 C9 C15 . . 111.45(11) ?
    C10 C9 C8 . . 112.57(10) ?
    C15 C9 C8 . . 113.79(11) ?
    C10 C9 H9 . . 106.1 ?
    C15 C9 H9 . . 106.1 ?
    C8 C9 H9 . . 106.1 ?
    O6 C21 C20 . . 115.57(12) ?
    O6 C21 C22 . . 124.17(12) ?
    C20 C21 C22 . . 120.26(12) ?
    O7 C19 C20 . . 116.06(11) ?
    O7 C19 C18 . . 122.91(11) ?
    C20 C19 C18 . . 121.03(12) ?
    C2 C3 C4 . . 116.22(11) ?
    C2 C3 H3A . . 108.2 ?
    C4 C3 H3A . . 108.2 ?
    C2 C3 H3B . . 108.2 ?
    C4 C3 H3B . . 108.2 ?
    H3A C3 H3B . . 107.4 ?
    C3 C2 C1 . . 114.21(11) ?
    C3 C2 H2A . . 108.7 ?
    C1 C2 H2A . . 108.7 ?
    C3 C2 H2B . . 108.7 ?
    C1 C2 H2B . . 108.7 ?
    H2A C2 H2B . . 107.6 ?
    C1 C13 H13A . . 109.5 ?
    C1 C13 H13B . . 109.5 ?
    H13A C13 H13B . . 109.5 ?
    C1 C13 H13C . . 109.5 ?
    H13A C13 H13C . . 109.5 ?
    H13B C13 H13C . . 109.5 ?
loop_
    _geom_hbond_atom_site_label_D
    _geom_hbond_atom_site_label_H
    _geom_hbond_atom_site_label_A
    _geom_hbond_site_symmetry_A
    _geom_hbond_distance_DH
    _geom_hbond_distance_HA
    _geom_hbond_distance_DA
    _geom_hbond_angle_DHA
    O6 H6 O7 2_647 0.82 1.99 2.7279(14) 150.2
    O7 H7 O2 2_656 0.82 2.18 2.8409(13) 138.4
    O7 H7 O4 2_656 0.82 2.22 2.9269(13) 143.8
data_global
_journal_date_recd_electronic     2008-12-15
_journal_date_accepted     2009-01-15
_journal_name_full     'Acta Crystallographica, Section E'
_journal_year     2009
_journal_volume     65
_journal_issue      2
_journal_page_first     o358
_journal_page_last     o359
_journal_paper_category     QO
_journal_coeditor_code     BI2336
_publ_contact_author_name     'Mahmoud A. El Sohly'
_publ_contact_author_address
;
National Center for Natural Products Research,
Department of Pharmaceutics,
School of Pharmacy, The University of Mississippi,
University, MS, 38677, USA.
El Sohly Laboratories, Inc
5 Industrial Park Drive
Oxford, MS 38655
;
_publ_contact_author_email     'elsohly@elsohly.com'
_publ_contact_author_fax     '662-234-0253'
_publ_contact_author_phone     '662-236-2609'
_publ_section_title
;\
5-{[(3<i>R</i>,5a<i>S</i>,6<i>R</i>,8a<i>S</i>,9<i>R</i>,10<i>S</i>,12<i>R</i>,\
12a<i>R</i>)-3,6,9-Trimethylperhydro-3,12-epoxy-1,2-dioxepino[4,3-<i>i</i>]\
isochromen-10-yl]oxymethyl}benzene-1,3-diol
;
loop_
    _publ_author_name
    _publ_author_footnote
    _publ_author_address
    'Gul, Waseem'
;
?
;
;
El Sohly Laboratories, Inc
5 Industrial Park Drive
Oxford
MS 38655
USA
;
    'Carvalho, Paulo' .
;
University of Mississippi
Department of Medicinal Chemistry
417 Faser Hall
University
MS 38677
USA
;
    'Galal, Ahmed' .
;
National Center for Natural Products Research
Department of Pharmaceutics
School of Pharmacy
University of Mississippi
University
MS 38677
USA
;
    'Avery, Mitchell A.' .
;
University of Mississippi
Department of Medicinal Chemistry
417 Faser Hall
University
MS 38677
USA
and
National Center for Natural Products Research
Department of Pharmaceutics
School of Pharmacy
University of Mississippi
University
MS 38677
USA
and
Department of Chemistry and Biochemistry
University of Mississippi
University
MS 38677
USA
;
    'El Sohly, Mahmoud A.' .
;
National Center for Natural Products Research
Department of Pharmaceutics
School of Pharmacy
University of Mississippi
University
MS 38677
USA
and
El Sohly Laboratories, Inc
5 Industrial Park Drive
Oxford
MS 38655
USA
;
