# Supplementary material for: 5-{[(3R,5aS,6R,8aS,9R,10S,12R,12aR)-3,6,9-Trimethyl­perhydro-3,12-ep­oxy-1,2-dioxepino[4,3-i]isochromen-10-yl]oxymeth­yl}benzene-1,3-diol
Source: Acta Crystallogr Sect E Struct Rep Online. 2009 Jan 23;65(Pt 2):o358–9. doi: 10.1107/S1600536809002050 (PMC2968296; doi:10.1107/S1600536809002050)
Supplement: Supplementary file 2 [file e-65-0o358-Isup2.hkl]

# 
# h,k,l, Fc-squared, Fo-squared, sigma(Fo-squared) and status flag 
# 
data_I
_shelx_title ' DHA_PH in P2(1)' 
_shelx_refln_list_code          4 
_shelx_F_calc_maximum       79.28 
_exptl_crystal_F_000       436.00 
_reflns_d_resolution_high  0.8239 
 
loop_ 
 _symmetry_equiv_pos_as_xyz 
 'x, y, z' 
 '-x, y+1/2, -z' 
 
_cell_length_a    10.3088 
_cell_length_b    10.2844 
_cell_length_c    10.3218 
_cell_angle_alpha  90.000 
_cell_angle_beta  113.138 
_cell_angle_gamma  90.000 
 
_shelx_F_squared_multiplier     1.000 
 
loop_ 
 _refln_index_h 
 _refln_index_k 
 _refln_index_l 
 _refln_F_squared_calc 
 _refln_F_squared_meas 
 _refln_F_squared_sigma 
 _refln_observed_status 
   4 -11   0       13.57       15.57      0.77 o 
   5 -11   0        5.21        5.68      0.52 o 
   3 -10   0       73.61       65.23      2.02 o 
   4 -10   0       14.34       11.14      0.81 o 
   5 -10   0       10.07        7.51      0.47 o 
   6 -10   0       35.19       33.04      0.71 o 
   1  -9   0      453.78      457.91      6.12 o 
   2  -9   0      139.39      141.61      3.27 o 
   3  -9   0       80.39       74.31      1.84 o 
   4  -9   0        1.23        1.93      0.37 o 
   5  -9   0      306.85      281.61      4.67 o 
   6  -9   0       86.04       91.02      1.52 o 
   7  -9   0       36.53       36.35      0.73 o 
   0  -8   0       13.21       17.44      0.69 o 
   1  -8   0      131.18      128.05      2.02 o 
   2  -8   0       97.07       95.55      3.00 o 
   3  -8   0      114.93      113.05      1.54 o 
   4  -8   0       21.55       22.34      0.70 o 
   5  -8   0        8.30        7.55      0.35 o 
   6  -8   0      254.24      231.64      2.41 o 
   7  -8   0       12.40        9.93      0.40 o 
   8  -8   0       60.66       55.56      1.20 o 
   1  -7   0       31.19       34.19      0.76 o 
   2  -7   0       39.42       38.44      0.82 o 
   3  -7   0       71.30       66.32      1.06 o 
   4  -7   0        1.15        1.78      0.20 o 
   5  -7   0       18.64       14.54      0.35 o 
   6  -7   0       23.16       24.13      0.53 o 
   7  -7   0       78.37       73.46      1.02 o 
   8  -7   0       32.45       32.77      0.75 o 
   9  -7   0       16.51       16.65      0.56 o 
   0  -6   0      791.98      847.25     15.05 o 
   1  -6   0     1358.99     1475.90     18.29 o 
   2  -6   0        4.12        5.87      0.33 o 
   3  -6   0      121.51      118.70      1.31 o 
   4  -6   0      154.99      148.87      1.39 o 
   5  -6   0       88.60       83.53      0.87 o 
   6  -6   0       43.69       42.73      0.57 o 
   7  -6   0      192.60      176.19      1.52 o 
   8  -6   0      199.98      183.36      1.91 o 
   9  -6   0       42.81       38.23      0.61 o 
  10  -6   0       12.55       13.28      0.53 o 
   1  -5   0      211.11      218.78      3.69 o 
   2  -5   0     1347.20     1453.04     22.69 o 
   3  -5   0       59.49       54.85      0.73 o 
   4  -5   0      350.34      346.12      2.84 o 
   5  -5   0      307.50      317.96      2.42 o 
   6  -5   0      139.91      137.95      1.19 o 
   7  -5   0      434.17      421.98      2.91 o 
   8  -5   0      522.76      509.26      4.47 o 
   9  -5   0       22.71       20.87      0.47 o 
  10  -5   0       42.64       42.86      0.74 o 
   0  -4   0     2003.90     2053.01     53.15 o 
   1  -4   0      301.34      309.97      3.83 o 
   2  -4   0     1293.44     1414.43     18.05 o 
   3  -4   0      153.74      145.15      1.50 o 
   4  -4   0      144.70      148.09      1.32 o 
   5  -4   0      293.33      293.63      2.40 o 
   6  -4   0      146.85      146.22      1.55 o 
   7  -4   0      177.96      168.02      1.48 o 
   8  -4   0       57.44       54.61      0.73 o 
   9  -4   0       51.39       51.94      0.68 o 
  10  -4   0        6.49        6.92      0.40 o 
   1  -3   0       45.24       47.94      1.34 o 
   2  -3   0     3875.47     3923.68     57.91 o 
   3  -3   0     2192.07     2280.17     21.86 o 
   4  -3   0     1516.22     1541.12     10.73 o 
   5  -3   0       43.81       47.09      0.61 o 
   6  -3   0      307.75      292.58      2.33 o 
   7  -3   0      106.44      108.81      1.00 o 
   8  -3   0      276.02      261.56      2.42 o 
   9  -3   0      180.34      179.01      1.49 o 
  10  -3   0       19.15       18.67      0.47 o 
  11  -3   0       13.93       14.90      0.83 o 
   0  -2   0     2631.26     2510.38     62.41 o 
   1  -2   0     4391.49     4212.02     80.76 o 
   2  -2   0     1348.56     1416.08     21.30 o 
   3  -2   0      172.03      182.70      1.97 o 
   4  -2   0      334.39      335.01      2.89 o 
   5  -2   0       14.95       15.21      0.35 o 
   6  -2   0      185.74      191.99      1.58 o 
   7  -2   0      167.66      156.11      1.60 o 
   8  -2   0      105.11      104.39      1.02 o 
   9  -2   0      222.27      210.78      1.71 o 
  10  -2   0       31.54       31.24      0.74 o 
  11  -2   0      113.14      124.61      2.11 o 
   1  -1   0     1221.57     1244.10     16.72 o 
   2  -1   0     2361.35     2427.50     35.68 o 
   3  -1   0      940.53      942.24      9.66 o 
   4  -1   0      249.64      246.70      2.45 o 
   5  -1   0      517.94      574.88      4.57 o 
   6  -1   0      177.75      181.02      1.76 o 
   7  -1   0      496.35      502.84      4.59 o 
   8  -1   0      297.75      289.81      2.23 o 
   9  -1   0        8.63        7.68      0.34 o 
  10  -1   0        5.66        6.39      0.35 o 
  11  -1   0       21.88       23.91      0.71 o 
   1   0   0     1789.43     1922.12    103.05 o 
   2   0   0     2346.72     2429.38     36.42 o 
   3   0   0      873.39      857.54     10.63 o 
   4   0   0      412.23      393.55      3.70 o 
   5   0   0      101.95       94.89      1.05 o 
   6   0   0       31.05       33.55      0.87 o 
   7   0   0      441.41      446.91      4.58 o 
   8   0   0        0.78        0.59      0.21 o 
   9   0   0        5.79        6.09      0.34 o 
  10   0   0        1.31        2.30      0.29 o 
  11   0   0        8.41       11.44      0.76 o 
   1   1   0     1225.70     1239.09     16.75 o 
   2   1   0     2347.68     2340.12     36.88 o 
   3   1   0      940.17      968.62     11.90 o 
   4   1   0      247.75      244.87      2.89 o 
   5   1   0      523.14      579.24      5.46 o 
   6   1   0      177.16      181.08      1.94 o 
   7   1   0      493.09      500.65      6.10 o 
   8   1   0      296.74      290.62      2.31 o 
   9   1   0        8.72        7.69      0.35 o 
  10   1   0        5.66        7.27      0.64 o 
  11   1   0       21.96       25.53      0.84 o 
   0   2   0     2634.75     2582.78     38.38 o 
   1   2   0     4383.00     4309.63     46.58 o 
   2   2   0     1345.97     1406.10     17.27 o 
   3   2   0      170.43      179.28      2.62 o 
   4   2   0      337.85      342.45      3.90 o 
   5   2   0       15.25       14.76      0.55 o 
   6   2   0      184.54      188.60      1.84 o 
   7   2   0      169.08      160.45      1.87 o 
   8   2   0      105.09      103.90      1.51 o 
   9   2   0      220.87      214.13      2.06 o 
  10   2   0       31.71       32.18      0.52 o 
  11   2   0      113.52      123.17      2.63 o 
   1   3   0       44.36       45.54      0.78 o 
   2   3   0     3873.33     3948.94     53.30 o 
   3   3   0     2183.46     2280.23     24.75 o 
   4   3   0     1526.55     1547.58     14.17 o 
   5   3   0       42.82       47.02      0.86 o 
   6   3   0      309.39      287.69      3.68 o 
   7   3   0      105.62      108.71      1.33 o 
   8   3   0      278.73      264.97      2.85 o 
   9   3   0      180.89      183.45      1.70 o 
  10   3   0       18.68       18.15      0.53 o 
  11   3   0       13.78       13.37      0.64 o 
   0   4   0     1993.66     2070.19     35.73 o 
   1   4   0      299.77      316.03      3.80 o 
   2   4   0     1289.09     1446.16     18.80 o 
   3   4   0      151.25      141.48      2.13 o 
   4   4   0      142.14      146.16      1.54 o 
   5   4   0      293.41      294.75      3.83 o 
   6   4   0      146.17      148.72      2.13 o 
   7   4   0      177.35      170.42      2.06 o 
   8   4   0       57.98       55.27      1.13 o 
   9   4   0       51.65       53.47      0.95 o 
  10   4   0        6.71        7.25      0.46 o 
   1   5   0      212.72      230.28      3.10 o 
   2   5   0     1342.93     1489.21     18.90 o 
   3   5   0       59.74       55.35      0.84 o 
   4   5   0      349.80      339.68      2.94 o 
   5   5   0      309.41      319.68      3.27 o 
   6   5   0      139.85      139.93      2.66 o 
   7   5   0      434.53      419.79      3.31 o 
   8   5   0      522.40      512.07      8.72 o 
   9   5   0       22.42       20.42      0.56 o 
  10   5   0       42.01       43.24      0.66 o 
   0   6   0      785.82      847.40     24.54 o 
   1   6   0     1353.45     1492.23     46.15 o 
   2   6   0        4.51        6.31      0.37 o 
   3   6   0      121.29      118.36      1.64 o 
   4   6   0      154.79      147.15      2.24 o 
   5   6   0       88.17       84.66      1.58 o 
   6   6   0       42.90       41.40      0.67 o 
   7   6   0      192.87      180.07      1.93 o 
   8   6   0      200.28      183.53      2.13 o 
   9   6   0       42.18       39.49      0.93 o 
  10   6   0       13.13       15.20      0.58 o 
   1   7   0       31.23       32.94      1.62 o 
   2   7   0       39.72       40.30      1.34 o 
   3   7   0       70.59       65.54      1.42 o 
   4   7   0        0.96        0.64      0.44 o 
   5   7   0       18.27       14.51      0.43 o 
   6   7   0       23.81       24.28      0.54 o 
   7   7   0       77.41       73.41      1.14 o 
   8   7   0       32.29       33.45      0.67 o 
   9   7   0       16.36       15.88      0.77 o 
   0   8   0       14.45       18.86      1.40 o 
   1   8   0      129.80      130.73      3.93 o 
   2   8   0       98.49       96.66      3.25 o 
   3   8   0      115.87      111.01      2.64 o 
   4   8   0       21.93       22.26      0.52 o 
   5   8   0        8.13        8.49      0.45 o 
   6   8   0      255.46      229.71      2.52 o 
   7   8   0       11.82       10.76      1.10 o 
   8   8   0       61.15       56.56      1.97 o 
   1   9   0      453.87      458.75      5.82 o 
   2   9   0      140.76      142.88      2.38 o 
   3   9   0       81.28       73.53      1.08 o 
   4   9   0        1.08        2.27      0.23 o 
   5   9   0      303.84      282.39      2.92 o 
   6   9   0       85.49       91.68      1.31 o 
   7   9   0       37.16       36.26      0.67 o 
   1  10   0      127.93      117.06      2.05 o 
   2  10   0       23.65       27.13      0.92 o 
   3  10   0       74.07       62.28      1.40 o 
   4  10   0       14.20       11.92      0.76 o 
   5  10   0       10.07        7.67      0.68 o 
   6  10   0       35.12       32.74      0.85 o 
   1  11   0       13.81       12.17      1.16 o 
   2  11   0       43.79       48.48      1.33 o 
   3  11   0       74.38       83.32      2.74 o 
   4  11   0       12.89       14.13      0.89 o 
   5  11   0        5.01        4.53      0.56 o 
  -5 -11   1        7.17        9.06      0.61 o 
   2 -11   1       14.45       17.99      0.96 o 
   4 -11   1       64.98       68.62      1.36 o 
  -7 -10   1       10.18       10.02      0.54 o 
  -6 -10   1      186.61      198.20      3.84 o 
  -5 -10   1       14.80       13.95      1.39 o 
  -4 -10   1       43.90       38.00      1.46 o 
  -3 -10   1        0.08        0.37      0.42 o 
   2 -10   1       58.32       62.29      1.98 o 
   3 -10   1      237.67      225.06      5.13 o 
   4 -10   1        6.28        5.15      0.77 o 
   5 -10   1       29.44       32.70      0.93 o 
   6 -10   1       45.78       50.59      1.05 o 
  -8  -9   1        2.42        3.39      0.61 o 
  -7  -9   1      201.72      205.97      2.55 o 
  -6  -9   1      157.18      169.38      2.50 o 
  -5  -9   1       77.60       78.68      2.18 o 
  -4  -9   1       80.57       67.76      1.49 o 
  -3  -9   1       33.43       31.87      1.23 o 
  -2  -9   1       35.07       30.35      0.80 o 
  -1  -9   1      218.42      219.44      3.07 o 
   0  -9   1      240.65      234.14      3.36 o 
   1  -9   1       20.76       21.95      0.66 o 
   2  -9   1       76.09       80.30      1.84 o 
   3  -9   1      248.36      247.80      4.37 o 
   4  -9   1       84.08       73.86      1.81 o 
   5  -9   1       88.40       89.73      1.38 o 
   6  -9   1       16.96       13.17      0.75 o 
   7  -9   1       16.71       17.53      0.64 o 
  -9  -8   1        4.14        6.13      0.43 o 
  -8  -8   1       26.06       24.87      0.83 o 
  -7  -8   1      110.99      107.06      1.43 o 
  -6  -8   1      136.28      125.83      1.74 o 
  -5  -8   1       45.98       43.50      0.71 o 
  -4  -8   1        5.05        7.30      0.58 o 
  -3  -8   1       50.22       49.79      1.12 o 
  -2  -8   1      268.83      270.78      3.85 o 
  -1  -8   1      218.79      222.25      2.54 o 
   0  -8   1      173.33      175.20      3.79 o 
   1  -8   1      253.00      249.68      3.60 o 
   2  -8   1      153.90      143.35      2.15 o 
   3  -8   1        3.86        3.86      0.33 o 
   4  -8   1      349.29      323.53      3.63 o 
   5  -8   1       65.30       59.23      0.95 o 
   6  -8   1       79.13       72.13      1.11 o 
   7  -8   1      109.15      102.12      2.40 o 
   8  -8   1       76.48       74.80      2.33 o 
  -9  -7   1       28.78       28.67      0.59 o 
  -8  -7   1       70.24       65.73      1.18 o 
  -7  -7   1        3.26        3.97      0.37 o 
  -6  -7   1       71.85       65.73      0.87 o 
  -5  -7   1      112.37      108.30      1.10 o 
  -4  -7   1       15.86       18.58      0.36 o 
  -3  -7   1       88.69       83.96      2.27 o 
  -2  -7   1       22.85       18.60      0.54 o 
  -1  -7   1      433.53      468.83      4.93 o 
   0  -7   1       33.60       34.17      0.57 o 
   1  -7   1       76.92       73.85      2.23 o 
   2  -7   1      117.04      118.29      1.80 o 
   3  -7   1       38.00       38.55      0.62 o 
   4  -7   1      281.46      267.03      4.54 o 
   5  -7   1       21.61       19.17      0.61 o 
   6  -7   1      799.96      746.77      5.57 o 
   7  -7   1       32.83       27.37      0.58 o 
   8  -7   1       22.84       18.31      0.44 o 
   9  -7   1        8.91        7.21      0.42 o 
 -10  -6   1        9.81       11.95      0.48 o 
  -9  -6   1       26.82       24.55      0.58 o 
  -8  -6   1       58.61       65.92      1.30 o 
  -7  -6   1       69.12       64.91      0.81 o 
  -6  -6   1      234.90      233.35      2.43 o 
  -5  -6   1      226.07      214.99      1.86 o 
  -4  -6   1      199.13      191.66      2.06 o 
  -3  -6   1      318.97      324.84      3.38 o 
  -2  -6   1      582.44      626.64      8.84 o 
  -1  -6   1      743.94      780.14      7.51 o 
   0  -6   1      216.08      216.65      2.65 o 
   1  -6   1      306.51      311.68      3.96 o 
   2  -6   1      363.40      354.21      4.22 o 
   3  -6   1       42.72       41.41      1.22 o 
   4  -6   1      183.93      179.35      1.79 o 
   5  -6   1      237.72      238.66      2.42 o 
   6  -6   1       58.04       57.67      0.63 o 
   7  -6   1       73.16       69.55      1.37 o 
   8  -6   1       75.97       72.69      1.04 o 
   9  -6   1       26.63       26.62      0.62 o 
 -10  -5   1       10.02       10.44      0.37 o 
  -9  -5   1       73.65       74.74      0.98 o 
  -8  -5   1      288.60      275.48      2.26 o 
  -7  -5   1       56.04       55.96      0.65 o 
  -6  -5   1       23.29       23.98      0.61 o 
  -5  -5   1      462.32      444.75      3.11 o 
  -4  -5   1      161.05      168.84      1.50 o 
  -3  -5   1      467.61      506.81      4.68 o 
  -2  -5   1     1706.60     1812.71     17.44 o 
  -1  -5   1     1311.97     1411.86     27.54 o 
   0  -5   1      102.01      127.14      1.85 o 
   1  -5   1      757.37      798.07     10.84 o 
   2  -5   1      829.16      909.68     10.91 o 
   3  -5   1      205.31      236.48      2.49 o 
   4  -5   1      489.67      482.56      4.05 o 
   5  -5   1      165.20      162.92      2.16 o 
   6  -5   1      523.93      487.47      3.54 o 
   7  -5   1       75.18       67.74      1.08 o 
   8  -5   1        6.23        5.21      0.38 o 
   9  -5   1       14.22       13.85      0.35 o 
 -11  -4   1       25.30       28.52      0.87 o 
 -10  -4   1      137.40      137.68      1.64 o 
  -9  -4   1       57.55       56.41      0.75 o 
  -8  -4   1      152.34      149.20      1.17 o 
  -7  -4   1      268.51      264.15      2.10 o 
  -6  -4   1       50.24       48.86      0.59 o 
  -5  -4   1       61.37       60.16      1.03 o 
  -4  -4   1     1380.48     1425.28     10.17 o 
  -3  -4   1      120.74      140.51      1.92 o 
  -2  -4   1      877.98      900.79     10.57 o 
  -1  -4   1      204.70      216.04      3.06 o 
   0  -4   1       73.16       72.28      1.75 o 
   1  -4   1       59.96       69.98      1.08 o 
   2  -4   1       44.13       53.45      0.67 o 
   3  -4   1      265.95      260.93      3.02 o 
   4  -4   1      640.89      622.41      5.50 o 
   5  -4   1      290.28      303.79      2.52 o 
   6  -4   1      268.38      258.59      2.06 o 
   7  -4   1        6.37        6.55      0.24 o 
   8  -4   1       54.39       50.77      2.11 o 
   9  -4   1       11.30       11.56      0.33 o 
  10  -4   1       64.67       65.15      0.85 o 
 -11  -3   1       31.18       34.02      1.06 o 
 -10  -3   1       16.94       17.13      0.45 o 
  -9  -3   1      133.91      130.35      1.20 o 
  -8  -3   1      660.67      627.60      4.20 o 
  -7  -3   1      515.11      499.16      3.91 o 
  -6  -3   1      135.57      135.68      1.31 o 
  -5  -3   1      226.66      227.90      1.90 o 
  -4  -3   1       96.16       88.27      0.89 o 
  -3  -3   1       73.10       85.28      1.06 o 
  -2  -3   1      115.12      124.64      1.71 o 
  -1  -3   1      227.53      212.98      3.47 o 
   0  -3   1      362.54      366.87      5.78 o 
   1  -3   1      504.11      514.33      8.11 o 
   2  -3   1      175.39      184.85      1.83 o 
   3  -3   1     1322.03     1392.29     13.01 o 
   4  -3   1     1487.67     1571.58     16.89 o 
   5  -3   1      847.03      861.74      6.58 o 
   6  -3   1      166.16      168.80      1.73 o 
   7  -3   1       51.17       53.22      0.92 o 
   8  -3   1       74.75       73.55      0.96 o 
   9  -3   1       16.24       17.34      0.38 o 
  10  -3   1       25.04       27.82      1.89 o 
 -11  -2   1        5.77        6.29      0.31 o 
 -10  -2   1       67.17       65.56      0.98 o 
  -9  -2   1       50.44       47.42      0.77 o 
  -8  -2   1       91.92       89.50      1.09 o 
  -7  -2   1      157.43      160.50      1.52 o 
  -6  -2   1      138.12      129.50      1.24 o 
  -5  -2   1      305.40      312.97      2.54 o 
  -4  -2   1      336.22      325.03      2.72 o 
  -3  -2   1     1353.30     1391.67     16.06 o 
  -2  -2   1     1823.10     1811.39     27.40 o 
  -1  -2   1      449.31      456.28     11.24 o 
   0  -2   1      697.81      692.54     13.16 o 
   1  -2   1     1734.17     1830.33     20.57 o 
   2  -2   1      658.32      673.04      6.90 o 
   3  -2   1     2205.28     2244.55     25.97 o 
   4  -2   1        6.00        6.02      0.27 o 
   5  -2   1      359.74      367.77      2.90 o 
   6  -2   1     1523.72     1488.50     10.38 o 
   7  -2   1      208.83      202.84      3.09 o 
   8  -2   1       23.12       24.67      0.44 o 
   9  -2   1      189.14      194.11      1.99 o 
  10  -2   1        8.62        9.50      0.60 o 
 -11  -1   1       23.75       26.20      0.52 o 
 -10  -1   1       46.83       46.05      0.85 o 
  -9  -1   1      100.21       91.84      1.07 o 
  -8  -1   1       10.25        9.18      0.39 o 
  -7  -1   1      113.03      103.87      1.41 o 
  -6  -1   1      161.58      155.96      1.41 o 
  -5  -1   1      619.88      621.00      4.72 o 
  -4  -1   1      189.51      178.43      1.83 o 
  -3  -1   1      247.15      254.53      4.22 o 
  -2  -1   1     5606.85     2698.07     91.03 o 
  -1  -1   1     4336.51     3264.32    299.07 o 
   0  -1   1     5860.28     5729.87    100.76 o 
   1  -1   1     3920.56     3921.68     67.64 o 
   2  -1   1     1892.31     1937.71     34.87 o 
   3  -1   1       85.39       88.90      1.82 o 
   4  -1   1      325.19      317.59      2.84 o 
   5  -1   1      381.35      361.88      2.85 o 
   6  -1   1      174.91      175.23      1.91 o 
   7  -1   1      127.47      130.32      1.30 o 
   8  -1   1      290.40      283.63      2.41 o 
   9  -1   1       22.19       22.18      0.58 o 
  10  -1   1       26.12       28.96      0.69 o 
  11  -1   1       12.86       14.08      0.71 o 
 -11   0   1        1.10        1.38      0.25 o 
 -10   0   1       60.17       61.88      0.78 o 
  -9   0   1       80.65       71.14      1.03 o 
  -8   0   1        0.00        0.20      0.20 o 
  -7   0   1       36.80       28.52      0.77 o 
  -6   0   1      507.09      535.06      6.34 o 
  -5   0   1     5485.24     5723.74     50.52 o 
  -4   0   1     6285.03     6402.96     57.15 o 
  -3   0   1      268.70      249.48      3.30 o 
  -2   0   1      418.01      440.67      6.84 o 
  -1   0   1      301.96      307.72      4.24 o 
   0   0   1      404.44      392.01      7.72 o 
   1   0   1     1810.21     1836.24     24.73 o 
   2   0   1     2937.85     3063.72     36.91 o 
   3   0   1      121.97      125.13      2.05 o 
   4   0   1      151.65      154.75      1.50 o 
   5   0   1       97.23       91.67      1.46 o 
   6   0   1      254.29      256.68      3.21 o 
   7   0   1      835.15      851.76      7.21 o 
   8   0   1        1.20        2.55      0.26 o 
   9   0   1        4.83        4.25      0.25 o 
  10   0   1        7.50        6.65      0.60 o 
  11   0   1        2.56        3.73      0.44 o 
 -11   1   1       24.19       25.89      1.04 o 
 -10   1   1       46.84       45.71      0.71 o 
  -9   1   1       99.42       92.74      0.96 o 
  -8   1   1       10.62        9.26      0.43 o 
  -7   1   1      111.55      103.54      1.79 o 
  -6   1   1      160.14      155.33      1.94 o 
  -5   1   1      620.03      616.53      5.80 o 
  -4   1   1      188.62      179.59      2.18 o 
  -3   1   1      251.68      258.93      3.42 o 
  -2   1   1     5594.16     3352.05     73.99 o 
  -1   1   1     4343.95     3828.07     51.48 o 
   0   1   1     5873.74     6201.54    415.36 o 
   1   1   1     3941.74     3837.21     51.78 o 
   2   1   1     1894.60     1862.72     22.87 o 
   3   1   1       85.67       91.80      1.51 o 
   4   1   1      323.31      315.99      3.68 o 
   5   1   1      378.47      361.15      3.45 o 
   6   1   1      178.42      179.39      2.06 o 
   7   1   1      128.46      132.72      1.46 o 
   8   1   1      288.61      280.51      2.21 o 
   9   1   1       22.78       23.09      0.55 o 
  10   1   1       26.52       29.52      0.62 o 
 -11   2   1        5.75        5.77      0.61 o 
 -10   2   1       66.95       65.94      0.99 o 
  -9   2   1       50.04       48.97      0.84 o 
  -8   2   1       91.67       90.90      1.54 o 
  -7   2   1      157.09      162.41      2.42 o 
  -6   2   1      134.43      126.88      1.51 o 
  -5   2   1      303.78      309.55      2.98 o 
  -4   2   1      338.12      329.99      3.75 o 
  -3   2   1     1352.80     1400.44     17.12 o 
  -2   2   1     1827.23     1825.31     22.13 o 
  -1   2   1      451.33      471.87      6.12 o 
   0   2   1      691.53      689.03      7.63 o 
   1   2   1     1732.50     1831.15     21.25 o 
   2   2   1      667.47      685.17      8.59 o 
   3   2   1     2209.55     2260.35     23.32 o 
   4   2   1        6.24        6.67      0.36 o 
   5   2   1      359.20      365.53      4.45 o 
   6   2   1     1523.60     1483.48     18.10 o 
   7   2   1      206.14      201.77      2.59 o 
   8   2   1       23.36       25.16      0.57 o 
   9   2   1      188.61      195.37      2.04 o 
  10   2   1        8.44        9.31      0.37 o 
 -11   3   1       30.73       33.12      1.11 o 
 -10   3   1       17.20       16.97      0.82 o 
  -9   3   1      132.99      131.80      1.29 o 
  -8   3   1      664.63      632.32      4.19 o 
  -7   3   1      515.85      496.56      5.02 o 
  -6   3   1      136.23      135.88      1.43 o 
  -5   3   1      229.00      229.28      2.15 o 
  -4   3   1       95.50       86.16      1.32 o 
  -3   3   1       74.21       87.44      1.24 o 
  -2   3   1      113.60      125.68      2.66 o 
  -1   3   1      227.73      213.86      2.59 o 
   0   3   1      364.58      372.26      4.58 o 
   1   3   1      502.91      519.67      5.67 o 
   2   3   1      176.48      190.42      3.01 o 
   3   3   1     1323.32     1396.41     17.01 o 
   4   3   1     1486.98     1562.01     17.04 o 
   5   3   1      845.89      858.00     12.13 o 
   6   3   1      165.58      167.70      1.95 o 
   7   3   1       51.88       54.34      0.81 o 
   8   3   1       73.04       72.02      1.41 o 
   9   3   1       15.92       17.19      0.54 o 
  10   3   1       23.97       26.72      0.74 o 
 -11   4   1       24.99       25.83      1.26 o 
 -10   4   1      138.15      138.36      1.74 o 
  -9   4   1       56.76       57.52      0.94 o 
  -8   4   1      151.12      146.68      2.14 o 
  -7   4   1      266.02      262.80      3.68 o 
  -6   4   1       50.68       48.95      0.85 o 
  -5   4   1       60.98       58.21      1.10 o 
  -4   4   1     1379.53     1423.99     11.88 o 
  -3   4   1      119.57      140.24      1.93 o 
  -2   4   1      878.05      913.57     10.65 o 
  -1   4   1      204.17      223.01      3.13 o 
   0   4   1       72.93       73.26      1.34 o 
   1   4   1       60.64       71.68      1.20 o 
   2   4   1       45.14       56.11      1.58 o 
   3   4   1      270.48      262.56      3.28 o 
   4   4   1      640.26      614.33      7.68 o 
   5   4   1      290.48      304.27      3.53 o 
   6   4   1      268.91      257.01      2.72 o 
   7   4   1        6.20        6.64      0.28 o 
   8   4   1       55.13       50.07      1.30 o 
   9   4   1       11.55       12.86      0.49 o 
  10   4   1       63.79       64.34      1.12 o 
 -10   5   1        9.94       10.89      0.65 o 
  -9   5   1       74.30       75.75      1.17 o 
  -8   5   1      291.37      281.79      2.76 o 
  -7   5   1       55.22       54.91      0.74 o 
  -6   5   1       23.03       26.14      1.32 o 
  -5   5   1      464.34      447.70      3.76 o 
  -4   5   1      161.55      165.79      2.23 o 
  -3   5   1      468.77      509.10      5.79 o 
  -2   5   1     1697.74     1815.23     35.56 o 
  -1   5   1     1319.46     1459.93     17.75 o 
   0   5   1      100.80      126.91      2.96 o 
   1   5   1      755.75      802.12     10.74 o 
   2   5   1      830.43      921.66      9.47 o 
   3   5   1      205.09      234.33      2.45 o 
   4   5   1      489.17      482.52      4.11 o 
   5   5   1      167.44      168.17      2.27 o 
   6   5   1      522.26      482.20      4.91 o 
   7   5   1       76.07       68.16      0.97 o 
   8   5   1        5.68        4.36      0.41 o 
   9   5   1       13.76       12.82      0.44 o 
  10   5   1      113.58      117.58      2.44 o 
 -10   6   1       10.12       13.75      0.63 o 
  -9   6   1       26.78       25.66      1.19 o 
  -8   6   1       59.92       64.88      1.01 o 
  -7   6   1       69.75       66.36      1.04 o 
  -6   6   1      234.05      234.20      4.99 o 
  -5   6   1      227.25      217.46      3.38 o 
  -4   6   1      196.95      189.64      2.60 o 
  -3   6   1      319.60      334.70      4.56 o 
  -2   6   1      583.49      619.20     11.75 o 
  -1   6   1      747.71      777.07      9.96 o 
   0   6   1      215.82      214.54      2.61 o 
   1   6   1      308.36      310.53      4.27 o 
   2   6   1      360.84      363.02      9.05 o 
   3   6   1       42.39       39.04      0.95 o 
   4   6   1      183.82      183.04      2.41 o 
   5   6   1      236.05      237.42      3.17 o 
   6   6   1       56.89       56.44      0.72 o 
   7   6   1       71.55       69.52      1.03 o 
   8   6   1       76.37       73.40      1.43 o 
   9   6   1       26.81       26.85      0.70 o 
  -9   7   1       28.66       30.37      0.67 o 
  -8   7   1       70.07       65.88      1.04 o 
  -7   7   1        3.21        3.13      0.46 o 
  -6   7   1       73.13       66.21      0.86 o 
  -5   7   1      111.32      107.69      2.20 o 
  -4   7   1       15.79       18.35      1.64 o 
  -3   7   1       88.70       83.42      1.73 o 
  -2   7   1       22.61       18.93      0.93 o 
  -1   7   1      428.50      467.07      5.54 o 
   0   7   1       35.55       36.57      0.93 o 
   1   7   1       77.95       69.64      1.63 o 
   2   7   1      117.47      116.13      2.60 o 
   3   7   1       37.24       37.93      1.07 o 
   4   7   1      283.64      267.65      3.46 o 
   5   7   1       22.12       20.24      0.42 o 
   6   7   1      803.69      752.68      6.15 o 
   7   7   1       32.14       27.57      0.64 o 
   8   7   1       22.56       18.48      0.84 o 
  -9   8   1        4.23        6.50      0.45 o 
  -8   8   1       26.27       28.08      0.74 o 
  -7   8   1      111.24      111.58      1.82 o 
  -6   8   1      133.72      127.61      1.50 o 
  -5   8   1       44.60       42.68      0.76 o 
  -4   8   1        5.09        6.51      0.35 o 
  -3   8   1       50.91       50.90      1.40 o 
  -2   8   1      270.66      278.91      6.91 o 
  -1   8   1      216.16      225.01      3.39 o 
   0   8   1      174.17      175.69      3.50 o 
   1   8   1      256.13      244.90      6.06 o 
   2   8   1      154.95      149.42      3.16 o 
   3   8   1        3.79        4.06      0.31 o 
   4   8   1      347.65      315.20      3.17 o 
   5   8   1       64.71       57.46      0.90 o 
   6   8   1       79.44       72.68      1.20 o 
   7   8   1      108.11      102.65      1.70 o 
   8   8   1       76.04       74.08      1.85 o 
  -8   9   1        2.31        4.28      0.32 o 
  -7   9   1      203.92      205.45      2.37 o 
  -6   9   1      159.43      167.78      2.08 o 
  -5   9   1       78.11       80.55      1.05 o 
  -4   9   1       80.57       66.20      1.09 o 
  -3   9   1       33.12       30.46      0.81 o 
  -2   9   1       34.77       29.10      0.99 o 
  -1   9   1      218.91      215.89      3.86 o 
   0   9   1      238.67      234.23      4.32 o 
   1   9   1       20.15       19.15      0.73 o 
   2   9   1       76.88       79.08      1.03 o 
   3   9   1      249.50      246.91      2.53 o 
   4   9   1       84.40       73.02      1.12 o 
   5   9   1       89.18       89.39      1.40 o 
   6   9   1       16.85       13.20      0.44 o 
   7   9   1       17.26       17.87      0.62 o 
  -6  10   1      187.68      189.96      2.92 o 
  -5  10   1       15.02       14.49      0.67 o 
  -4  10   1       44.22       38.61      0.94 o 
  -3  10   1        0.06        0.38      0.33 o 
  -2  10   1      106.03      105.89      2.76 o 
  -1  10   1       69.24       73.50      1.85 o 
   0  10   1      120.30      115.52      6.18 o 
   1  10   1       37.51       33.92      1.02 o 
   2  10   1       59.10       60.10      1.37 o 
   3  10   1      237.32      227.70      3.88 o 
   4  10   1        6.20        5.31      0.56 o 
   5  10   1       28.35       31.41      2.19 o 
   6  10   1       46.70       49.73      1.55 o 
  -5  11   1        7.03        7.53      0.68 o 
  -4  11   1       24.24       23.70      1.14 o 
  -3  11   1       34.46       33.77      1.08 o 
  -2  11   1       95.84      102.48      2.45 o 
   0  11   1       26.93       33.09      1.66 o 
   1  11   1        1.34        3.08      0.71 o 
   2  11   1       14.10       16.86      0.80 o 
   3  11   1       44.79       53.26      1.34 o 
   4  11   1       65.00       68.78      1.49 o 
  -2  12   1       41.81       42.60      1.39 o 
   1  12   1       31.28       28.99      1.33 o 
   2  12   1       28.22       27.05      1.26 o 
  -5 -11   2        6.92        9.96      0.61 o 
   3 -11   2      168.70      179.44      3.59 o 
   4 -11   2       39.53       44.39      1.21 o 
  -7 -10   2       27.81       31.25      0.94 o 
  -6 -10   2       25.17       24.50      0.98 o 
  -5 -10   2       13.15       11.39      0.56 o 
  -4 -10   2       20.42       25.92      1.16 o 
  -3 -10   2        2.52        2.70      0.85 o 
  -2 -10   2        7.43        9.48      1.22 o 
   0 -10   2       28.84       24.83      1.90 o 
   1 -10   2       55.74       54.04      2.66 o 
   2 -10   2        8.93        8.39      0.68 o 
   3 -10   2       24.36       22.95      0.78 o 
   4 -10   2        0.71        0.94      0.25 o 
   5 -10   2       16.16       16.12      1.16 o 
  -8  -9   2       12.00       13.04      0.64 o 
  -7  -9   2       52.45       55.73      1.14 o 
  -6  -9   2      185.85      193.39      2.99 o 
  -5  -9   2       55.53       52.65      1.09 o 
  -4  -9   2       59.42       61.35      2.76 o 
  -3  -9   2       50.00       48.69      1.55 o 
  -2  -9   2      175.87      172.12      3.69 o 
  -1  -9   2      360.64      348.11      3.45 o 
   0  -9   2      422.24      413.86      8.07 o 
   1  -9   2      317.38      298.51      4.92 o 
   2  -9   2       15.94       13.68      0.76 o 
   3  -9   2      116.55      108.14      2.42 o 
   4  -9   2        2.28        1.84      0.32 o 
   5  -9   2        9.70        9.27      0.51 o 
   6  -9   2        0.70        0.73      0.21 o 
  -9  -8   2       12.26       14.63      0.53 o 
  -8  -8   2       11.92       13.58      0.63 o 
  -7  -8   2      189.71      186.93      2.15 o 
  -6  -8   2      187.47      168.79      2.43 o 
  -5  -8   2      134.00      134.69      1.70 o 
  -4  -8   2        6.93        5.80      0.27 o 
  -3  -8   2       26.81       26.07      0.84 o 
  -2  -8   2       11.32        9.93      0.34 o 
  -1  -8   2      205.96      198.07      3.11 o 
   0  -8   2      945.54      924.50     12.22 o 
   1  -8   2      951.38      917.67     10.35 o 
   2  -8   2      172.33      165.48      2.25 o 
   3  -8   2       60.08       52.74      1.00 o 
   4  -8   2       64.90       60.28      0.98 o 
   5  -8   2       93.56       95.31      1.28 o 
   6  -8   2       11.56       12.54      0.42 o 
   7  -8   2       88.83       90.00      2.75 o 
 -10  -7   2       17.25       16.87      0.61 o 
  -9  -7   2        0.78        1.16      0.18 o 
  -8  -7   2       22.62       21.92      0.56 o 
  -7  -7   2       14.86       13.80      0.59 o 
  -6  -7   2       37.62       40.22      0.54 o 
  -5  -7   2      199.47      196.35      1.81 o 
  -4  -7   2       21.87       20.38      0.39 o 
  -3  -7   2       82.54       87.52      1.04 o 
  -2  -7   2      111.21      108.22      1.16 o 
  -1  -7   2       16.25       17.77      0.53 o 
   0  -7   2      463.69      470.84      5.08 o 
   1  -7   2       34.96       36.35      1.51 o 
   2  -7   2       70.20       66.71      1.01 o 
   3  -7   2       34.40       36.09      0.87 o 
   4  -7   2      281.70      252.94      3.84 o 
   5  -7   2      109.30      100.82      1.17 o 
   6  -7   2      304.79      280.62      3.13 o 
   7  -7   2       54.97       49.54      1.43 o 
   8  -7   2       68.47       61.58      1.20 o 
 -10  -6   2       84.71       85.00      1.30 o 
  -9  -6   2       11.29       12.62      0.35 o 
  -8  -6   2      113.43      111.65      1.35 o 
  -7  -6   2      138.39      135.20      1.17 o 
  -6  -6   2      111.23      108.46      1.21 o 
  -5  -6   2        1.39        1.93      0.37 o 
  -4  -6   2      488.84      488.46      3.72 o 
  -3  -6   2      105.80      106.60      1.02 o 
  -2  -6   2        1.14        1.18      0.13 o 
  -1  -6   2      331.76      339.54      2.97 o 
   0  -6   2       17.56       18.69      0.38 o 
   1  -6   2       21.21       24.87      0.54 o 
   2  -6   2      124.67      127.87      2.26 o 
   3  -6   2      108.60      110.12      1.23 o 
   4  -6   2      143.99      137.31      1.50 o 
   5  -6   2      445.16      415.22      3.03 o 
   6  -6   2      144.53      141.83      1.29 o 
   7  -6   2       24.53       24.64      0.90 o 
   8  -6   2        9.28        8.58      0.35 o 
   9  -6   2       93.17      100.51      2.01 o 
 -11  -5   2        0.04       -0.06      0.42 o 
 -10  -5   2       23.57       22.32      0.61 o 
  -9  -5   2       10.42        9.74      0.32 o 
  -8  -5   2      122.07      116.73      1.24 o 
  -7  -5   2      639.85      621.34      4.42 o 
  -6  -5   2      558.89      546.13      4.31 o 
  -5  -5   2      266.09      257.63      2.14 o 
  -4  -5   2      241.16      235.42      1.99 o 
  -3  -5   2      292.97      277.58      2.23 o 
  -2  -5   2      836.39      876.63      6.84 o 
  -1  -5   2      786.76      803.39      6.71 o 
   0  -5   2      702.93      686.37      7.20 o 
   1  -5   2       87.90       94.97      1.53 o 
   2  -5   2       41.26       41.64      0.63 o 
   3  -5   2      154.85      166.63      1.64 o 
   4  -5   2      119.96      124.68      1.51 o 
   5  -5   2        6.71        8.91      0.34 o 
   6  -5   2        7.54        7.03      0.29 o 
   7  -5   2        3.25        4.48      0.24 o 
   8  -5   2      177.38      175.27      2.72 o 
   9  -5   2       19.72       22.85      0.65 o 
 -11  -4   2       43.52       48.39      0.98 o 
 -10  -4   2       43.08       42.62      0.75 o 
  -9  -4   2      256.09      250.80      2.68 o 
  -8  -4   2      757.42      721.09      4.26 o 
  -7  -4   2      600.93      564.86      3.86 o 
  -6  -4   2      266.24      259.82      1.97 o 
  -5  -4   2      415.36      421.77      3.39 o 
  -4  -4   2       20.43       18.36      0.35 o 
  -3  -4   2      222.49      245.30      1.93 o 
  -2  -4   2      467.99      520.94      4.40 o 
  -1  -4   2      499.37      503.85      5.46 o 
   0  -4   2      303.91      302.27      2.91 o 
   1  -4   2      523.97      538.66      5.13 o 
   2  -4   2      592.98      634.90      6.02 o 
   3  -4   2      463.96      491.52      4.44 o 
   4  -4   2      231.54      227.30      2.65 o 
   5  -4   2      156.92      147.91      2.23 o 
   6  -4   2      144.47      135.00      1.25 o 
   7  -4   2        6.19        6.03      0.27 o 
   8  -4   2      119.65      125.37      1.46 o 
   9  -4   2      106.38      114.56      1.49 o 
 -11  -3   2       94.26      103.52      1.34 o 
 -10  -3   2       25.74       23.03      0.49 o 
  -9  -3   2      208.70      191.51      1.61 o 
  -8  -3   2      101.22       96.63      0.89 o 
  -7  -3   2      119.56      107.79      1.07 o 
  -6  -3   2      139.88      138.43      1.36 o 
  -5  -3   2       62.35       68.24      0.72 o 
  -4  -3   2       69.63       66.48      0.73 o 
  -3  -3   2     1358.24     1360.57     13.08 o 
  -2  -3   2      293.05      302.14      3.40 o 
  -1  -3   2      338.32      348.61      4.91 o 
   0  -3   2      138.23      142.88      2.12 o 
   1  -3   2      715.10      705.87      8.66 o 
   2  -3   2     1328.70     1372.75     12.79 o 
   3  -3   2       34.51       35.97      0.74 o 
   4  -3   2      170.86      157.31      2.33 o 
   5  -3   2      145.85      144.61      1.39 o 
   6  -3   2       71.60       67.06      0.73 o 
   7  -3   2       49.75       49.58      0.73 o 
   8  -3   2      190.82      183.22      1.66 o 
   9  -3   2      127.67      133.92      1.83 o 
  10  -3   2       22.86       24.38      1.02 o 
 -11  -2   2       64.49       71.43      1.03 o 
 -10  -2   2       42.22       39.46      0.68 o 
  -9  -2   2      213.70      206.81      1.70 o 
  -8  -2   2      113.14      109.22      2.05 o 
  -7  -2   2      227.27      228.09      1.82 o 
  -6  -2   2       60.10       55.78      0.65 o 
  -5  -2   2       26.33       24.89      0.43 o 
  -4  -2   2      597.12      582.89      5.10 o 
  -3  -2   2      234.06      231.95      2.48 o 
  -2  -2   2      460.45      457.11      9.35 o 
  -1  -2   2      224.67      210.14      4.41 o 
   0  -2   2      266.25      256.86      4.97 o 
   1  -2   2     1820.17     1928.36     20.33 o 
   2  -2   2     1456.60     1571.82     20.20 o 
   3  -2   2      243.68      233.93      2.82 o 
   4  -2   2      140.37      141.36      1.62 o 
   5  -2   2       25.04       25.36      0.45 o 
   6  -2   2       18.20       18.93      0.41 o 
   7  -2   2      146.90      149.05      1.40 o 
   8  -2   2       47.58       47.50      0.67 o 
   9  -2   2        5.14        5.38      0.46 o 
  10  -2   2       88.50       94.51      1.65 o 
 -12  -1   2       62.26       57.04      1.54 o 
 -11  -1   2        7.95        8.72      0.56 o 
 -10  -1   2       43.22       47.70      0.71 o 
  -9  -1   2       11.17       10.26      0.32 o 
  -8  -1   2       84.34       84.74      1.01 o 
  -7  -1   2       12.14       12.96      0.38 o 
  -6  -1   2      349.86      362.81      2.68 o 
  -5  -1   2     1663.56     1768.65     12.83 o 
  -4  -1   2      904.49      902.70      9.14 o 
  -3  -1   2     2865.49     2821.75     51.35 o 
  -2  -1   2     2246.95     2257.39     34.02 o 
  -1  -1   2      267.91      256.82      4.30 o 
   0  -1   2     4551.61     4223.68    165.27 o 
   1  -1   2     1683.30     1719.66     22.83 o 
   2  -1   2      592.25      653.67      7.12 o 
   3  -1   2      386.32      379.55      3.80 o 
   4  -1   2       60.14       56.72      0.83 o 
   5  -1   2      177.90      183.70      1.78 o 
   6  -1   2      105.75       98.51      1.18 o 
   7  -1   2      407.65      401.36      3.39 o 
   8  -1   2       72.59       72.74      0.84 o 
   9  -1   2       49.72       48.76      0.68 o 
  10  -1   2       21.20       22.70      0.85 o 
 -12   0   2        1.63        1.54      0.34 o 
 -11   0   2      207.11      209.12      2.05 o 
 -10   0   2      190.89      171.38      1.38 o 
  -9   0   2       17.59       21.70      0.57 o 
  -8   0   2       61.06       59.13      0.84 o 
  -7   0   2        2.84        3.49      0.34 o 
  -6   0   2       98.44      102.78      1.64 o 
  -5   0   2       54.99       73.88      1.05 o 
  -4   0   2      543.31      541.75      6.90 o 
  -3   0   2       98.53      121.73      2.60 o 
  -2   0   2      168.59      182.55      2.96 o 
  -1   0   2     4254.46     4267.57    117.52 o 
   0   0   2     5543.30     5408.79    158.27 o 
   1   0   2     5036.83     4895.60     61.90 o 
   2   0   2      568.71      562.18      7.12 o 
   3   0   2      289.59      294.89      3.29 o 
   4   0   2       13.82       11.57      0.41 o 
   5   0   2        3.76        4.77      0.31 o 
   6   0   2       14.84       13.42      0.55 o 
   7   0   2       40.94       42.61      1.25 o 
   8   0   2      137.38      137.78      1.35 o 
   9   0   2       19.91       20.31      0.70 o 
  10   0   2       27.99       29.15      0.71 o 
 -11   1   2        7.56        7.99      0.35 o 
 -10   1   2       42.85       49.68      0.73 o 
  -9   1   2       11.29       10.60      0.32 o 
  -8   1   2       84.55       85.45      1.08 o 
  -7   1   2       11.31       12.55      0.60 o 
  -6   1   2      351.76      360.62      3.95 o 
  -5   1   2     1670.89     1771.77     18.22 o 
  -4   1   2      909.00      903.78     11.28 o 
  -3   1   2     2860.64     2781.32     33.81 o 
  -2   1   2     2244.04     2274.15     27.46 o 
  -1   1   2      266.15      247.29      2.90 o 
   0   1   2     4541.04     4217.08     55.18 o 
   1   1   2     1674.49     1708.32     22.52 o 
   2   1   2      594.03      646.78      8.22 o 
   3   1   2      386.68      383.89      4.33 o 
   4   1   2       60.80       57.56      1.52 o 
   5   1   2      178.36      181.67      1.97 o 
   6   1   2      105.01      101.72      1.92 o 
   7   1   2      402.82      390.96      3.41 o 
   8   1   2       73.31       74.31      1.08 o 
   9   1   2       48.78       47.07      0.74 o 
  10   1   2       21.83       22.26      0.60 o 
 -11   2   2       62.37       68.82      1.12 o 
 -10   2   2       42.18       39.57      0.57 o 
  -9   2   2      212.81      203.94      1.83 o 
  -8   2   2      112.56      110.52      1.43 o 
  -7   2   2      229.02      227.84      2.85 o 
  -6   2   2       60.51       56.32      1.00 o 
  -5   2   2       25.56       25.23      0.71 o 
  -4   2   2      595.13      574.34      7.47 o 
  -3   2   2      233.22      236.02      3.57 o 
  -2   2   2      460.47      469.09      5.28 o 
  -1   2   2      223.18      210.47      2.84 o 
   0   2   2      263.24      251.30      3.84 o 
   1   2   2     1820.94     1914.17     23.42 o 
   2   2   2     1451.06     1539.25     16.91 o 
   3   2   2      245.39      230.44      2.46 o 
   4   2   2      140.95      143.24      2.17 o 
   5   2   2       24.58       25.69      0.61 o 
   6   2   2       17.63       19.07      0.82 o 
   7   2   2      147.21      148.54      1.61 o 
   8   2   2       47.97       46.84      0.68 o 
   9   2   2        5.95        6.28      0.37 o 
  10   2   2       88.10       91.63      1.51 o 
 -11   3   2       94.32      101.35      2.35 o 
 -10   3   2       25.05       23.41      0.53 o 
  -9   3   2      206.46      191.72      2.37 o 
  -8   3   2      100.44       97.27      1.13 o 
  -7   3   2      120.55      109.90      1.44 o 
  -6   3   2      139.86      137.36      1.71 o 
  -5   3   2       62.51       69.88      0.93 o 
  -4   3   2       69.94       69.01      1.57 o 
  -3   3   2     1361.23     1350.25     33.79 o 
  -2   3   2      294.97      312.76      4.14 o 
  -1   3   2      341.17      355.57      5.09 o 
   0   3   2      138.31      144.54      2.34 o 
   1   3   2      714.61      713.94      7.63 o 
   2   3   2     1335.74     1399.74     14.57 o 
   3   3   2       33.94       37.29      1.14 o 
   4   3   2      171.94      156.74      2.15 o 
   5   3   2      145.52      147.31      2.43 o 
   6   3   2       72.10       68.52      1.04 o 
   7   3   2       51.17       50.42      0.65 o 
   8   3   2      189.58      185.16      1.73 o 
   9   3   2      126.68      130.29      2.37 o 
  10   3   2       22.93       23.40      0.83 o 
 -11   4   2       43.27       46.70      1.27 o 
 -10   4   2       43.87       44.90      1.02 o 
  -9   4   2      256.58      250.39      2.99 o 
  -8   4   2      765.89      722.24      7.22 o 
  -7   4   2      605.53      581.55      6.90 o 
  -6   4   2      266.54      263.34      2.70 o 
  -5   4   2      414.65      424.06      4.38 o 
  -4   4   2       20.58       18.43      0.56 o 
  -3   4   2      222.06      247.48      5.02 o 
  -2   4   2      462.58      530.03     15.79 o 
  -1   4   2      498.47      512.04      6.60 o 
   0   4   2      306.16      312.72      3.74 o 
   1   4   2      526.86      539.60      6.31 o 
   2   4   2      591.78      627.83      6.01 o 
   3   4   2      466.62      489.84      7.14 o 
   4   4   2      229.87      220.63      2.54 o 
   5   4   2      159.02      152.35      1.72 o 
   6   4   2      144.33      137.41      1.77 o 
   7   4   2        6.13        6.31      0.30 o 
   8   4   2      120.08      124.62      1.48 o 
   9   4   2      106.56      113.23      1.79 o 
 -11   5   2        0.06        0.64      0.29 o 
 -10   5   2       23.43       21.00      1.66 o 
  -9   5   2       10.53       10.45      0.58 o 
  -8   5   2      122.73      115.76      1.51 o 
  -7   5   2      638.16      606.38      8.92 o 
  -6   5   2      559.37      534.79     14.06 o 
  -5   5   2      266.95      261.39      3.17 o 
  -4   5   2      242.73      236.54      2.87 o 
  -3   5   2      291.86      275.82      3.22 o 
  -2   5   2      841.28      887.39      8.99 o 
  -1   5   2      787.42      797.44      8.63 o 
   0   5   2      697.91      674.01      6.82 o 
   1   5   2       86.86       93.48      1.28 o 
   2   5   2       42.83       43.00      0.74 o 
   3   5   2      156.00      168.51      1.67 o 
   4   5   2      120.00      124.62      1.65 o 
   5   5   2        6.04        7.76      0.59 o 
   6   5   2        7.91        8.07      0.29 o 
   7   5   2        3.30        4.28      0.34 o 
   8   5   2      175.92      172.89      1.81 o 
   9   5   2       19.94       22.71      0.68 o 
 -10   6   2       84.04       85.54      1.42 o 
  -9   6   2       11.25       12.77      0.41 o 
  -8   6   2      112.45      108.36      1.97 o 
  -7   6   2      137.84      132.74      1.61 o 
  -6   6   2      112.06      106.90      2.05 o 
  -5   6   2        1.31        1.20      0.37 o 
  -4   6   2      486.48      489.25      6.49 o 
  -3   6   2      105.12      107.41      1.94 o 
  -2   6   2        1.06        1.00      0.22 o 
  -1   6   2      330.72      334.38      3.25 o 
   0   6   2       17.43       17.24      0.61 o 
   1   6   2       20.38       23.69      0.73 o 
   2   6   2      124.67      128.02      1.59 o 
   3   6   2      108.46      114.26      1.83 o 
   4   6   2      145.79      139.34      2.01 o 
   5   6   2      443.07      414.69      2.90 o 
   6   6   2      146.46      141.32      1.50 o 
   7   6   2       24.95       27.44      1.05 o 
   8   6   2        9.42        8.65      0.51 o 
   9   6   2       93.77      104.21      2.10 o 
  -9   7   2        0.91        1.66      0.21 o 
  -8   7   2       22.61       22.38      0.56 o 
  -7   7   2       14.71       13.22      0.45 o 
  -6   7   2       38.03       39.56      1.02 o 
  -5   7   2      197.67      197.76      2.90 o 
  -4   7   2       22.41       21.40      0.89 o 
  -3   7   2       82.44       85.71      1.77 o 
  -2   7   2      110.10      110.13      1.97 o 
  -1   7   2       16.43       17.56      0.69 o 
   0   7   2      468.49      472.86      6.66 o 
   1   7   2       36.61       38.37      1.34 o 
   2   7   2       69.70       67.33      2.13 o 
   3   7   2       35.30       37.58      0.90 o 
   4   7   2      278.24      254.37      1.94 o 
   5   7   2      109.19      101.37      1.13 o 
   6   7   2      302.25      279.48      2.80 o 
   7   7   2       55.73       50.81      0.86 o 
   8   7   2       68.47       65.62      1.71 o 
  -9   8   2       12.59       14.39      0.63 o 
  -8   8   2       11.78       13.07      0.54 o 
  -7   8   2      191.74      182.94      2.71 o 
  -6   8   2      188.24      174.70      2.81 o 
  -5   8   2      132.97      133.64      1.46 o 
  -4   8   2        6.93        6.18      0.46 o 
  -3   8   2       26.69       27.10      0.80 o 
  -2   8   2       11.32       10.54      0.74 o 
  -1   8   2      204.32      201.42      3.14 o 
   0   8   2      942.82      908.52     13.87 o 
   1   8   2      955.29      926.65     20.04 o 
   2   8   2      171.20      164.71      1.87 o 
   3   8   2       58.88       53.39      0.92 o 
   4   8   2       65.26       60.31      0.98 o 
   5   8   2       95.68       96.63      1.54 o 
   6   8   2       11.41       12.67      0.63 o 
   7   8   2       89.44       90.33      1.99 o 
  -8   9   2       11.46       13.11      0.51 o 
  -7   9   2       51.84       55.25      1.06 o 
  -6   9   2      183.64      193.55      2.32 o 
  -5   9   2       55.64       51.72      0.84 o 
  -4   9   2       58.88       62.47      0.86 o 
  -3   9   2       50.37       52.62      1.00 o 
  -2   9   2      175.85      176.86      1.94 o 
  -1   9   2      362.25      358.40      3.73 o 
   0   9   2      423.35      414.90      5.64 o 
   1   9   2      320.03      301.68      3.66 o 
   2   9   2       16.37       14.82      0.72 o 
   3   9   2      117.99      112.31      1.39 o 
   4   9   2        2.14        2.04      0.49 o 
   5   9   2        9.90        9.52      0.43 o 
   6   9   2        0.72        0.78      0.22 o 
  -7  10   2       27.30       29.54      1.14 o 
  -6  10   2       26.70       26.36      0.80 o 
  -5  10   2       13.12       10.22      0.60 o 
  -4  10   2       19.88       26.66      0.92 o 
  -3  10   2        2.66        2.34      0.34 o 
  -2  10   2        7.14        8.08      0.72 o 
  -1  10   2       63.92       63.62      1.67 o 
   0  10   2       29.33       27.65      1.01 o 
   1  10   2       55.76       56.26      1.16 o 
   2  10   2        9.18       10.29      0.65 o 
   3  10   2       24.08       22.72      0.94 o 
   4  10   2        0.59        1.08      0.45 o 
   5  10   2       15.87       14.53      0.88 o 
  -5  11   2        6.64        7.72      0.70 o 
  -4  11   2       76.83       83.71      2.37 o 
  -3  11   2       21.67       21.27      1.16 o 
  -2  11   2       48.59       45.21      1.71 o 
  -1  11   2       24.45       23.29      1.39 o 
   0  11   2        0.47        0.29      0.54 o 
   1  11   2       22.32       20.79      1.33 o 
   2  11   2       30.17       33.92      1.05 o 
   3  11   2      168.54      177.51      2.99 o 
   4  11   2       40.09       44.28      1.65 o 
   0  12   2        3.37        3.43      0.58 o 
   1  12   2       33.89       36.06      1.45 o 
  -5 -11   3        4.59        5.35      0.49 o 
   2 -11   3        3.59        3.01      0.46 o 
   3 -11   3        9.00       11.74      0.52 o 
  -7 -10   3       23.70       25.79      0.72 o 
  -6 -10   3       34.80       36.70      1.17 o 
  -5 -10   3       35.20       33.09      1.25 o 
  -4 -10   3       46.09       57.24      1.75 o 
   0 -10   3       24.38       24.41      1.25 o 
   1 -10   3       23.20       20.67      0.95 o 
   2 -10   3       66.36       71.43      2.23 o 
   3 -10   3       67.80       68.98      3.36 o 
   4 -10   3       57.48       61.23      2.13 o 
  -8  -9   3        6.87       10.09      0.42 o 
  -7  -9   3      211.81      212.24      3.04 o 
  -6  -9   3      112.47      112.66      1.97 o 
  -5  -9   3      205.31      212.08      4.98 o 
  -4  -9   3       39.60       40.45      0.91 o 
  -3  -9   3       20.55       24.65      0.68 o 
  -2  -9   3      328.63      323.10      5.54 o 
  -1  -9   3       73.32       77.65      2.19 o 
   0  -9   3      370.29      361.33      7.33 o 
   1  -9   3      150.52      147.64      2.70 o 
   2  -9   3       15.36       14.51      1.48 o 
   3  -9   3       21.02       21.31      0.71 o 
   4  -9   3       48.19       47.31      1.11 o 
   5  -9   3       16.54       17.81      0.73 o 
   6  -9   3       19.14       19.59      1.10 o 
  -9  -8   3       87.80       88.59      3.27 o 
  -8  -8   3       48.31       50.59      1.05 o 
  -7  -8   3       68.95       75.61      1.29 o 
  -6  -8   3       39.58       36.70      0.90 o 
  -5  -8   3      179.00      155.25      2.94 o 
  -4  -8   3       57.00       54.03      0.71 o 
  -3  -8   3      277.22      265.08      2.51 o 
  -2  -8   3       13.45       14.54      0.44 o 
  -1  -8   3       31.99       29.64      0.54 o 
   0  -8   3      279.16      280.33      5.97 o 
   1  -8   3      170.44      170.29      3.06 o 
   2  -8   3      142.42      141.83      1.61 o 
   3  -8   3       39.41       37.06      1.01 o 
   4  -8   3        0.40        0.67      0.27 o 
   5  -8   3       46.74       39.46      0.99 o 
   6  -8   3       23.99       28.50      1.50 o 
 -10  -7   3       21.68       22.79      0.75 o 
  -9  -7   3       18.89       21.13      0.48 o 
  -8  -7   3       12.28       12.63      0.44 o 
  -7  -7   3       19.32       18.88      0.59 o 
  -6  -7   3       59.13       56.27      0.68 o 
  -5  -7   3      151.81      148.77      1.39 o 
  -4  -7   3      356.68      338.78      2.67 o 
  -3  -7   3       45.58       45.52      0.66 o 
  -2  -7   3       44.68       46.81      0.66 o 
  -1  -7   3     1106.83     1069.20      8.88 o 
   0  -7   3      973.38      962.76     17.08 o 
   1  -7   3      632.36      638.31     10.41 o 
   2  -7   3      379.01      371.28      6.15 o 
   3  -7   3      200.74      193.40      2.77 o 
   4  -7   3       58.05       51.04      1.37 o 
   5  -7   3      289.15      280.81      3.62 o 
   6  -7   3      219.63      220.99      3.55 o 
   7  -7   3       48.22       47.89      1.63 o 
 -10  -6   3       11.03       10.64      0.50 o 
  -9  -6   3       15.48       15.16      0.44 o 
  -8  -6   3       31.92       31.58      0.66 o 
  -7  -6   3       22.38       21.95      0.39 o 
  -6  -6   3       73.46       74.13      0.87 o 
  -5  -6   3      381.41      361.03      2.85 o 
  -4  -6   3       19.66       16.51      0.39 o 
  -3  -6   3       39.79       40.19      0.82 o 
  -2  -6   3       56.60       59.47      0.75 o 
  -1  -6   3      210.42      210.44      1.86 o 
   0  -6   3      318.07      304.32      3.43 o 
   1  -6   3      358.93      361.04      3.89 o 
   2  -6   3      137.30      134.90      1.85 o 
   3  -6   3      528.93      512.07      4.69 o 
   4  -6   3      169.25      170.33      1.85 o 
   5  -6   3       25.94       23.52      0.48 o 
   6  -6   3      465.44      432.64      4.19 o 
   7  -6   3        7.22        6.84      0.42 o 
   8  -6   3      119.02      133.71      2.64 o 
 -11  -5   3       63.63       60.73      0.81 o 
 -10  -5   3      177.97      184.91      1.66 o 
  -9  -5   3       17.77       18.89      0.43 o 
  -8  -5   3       67.60       68.17      0.84 o 
  -7  -5   3       98.97       96.27      0.98 o 
  -6  -5   3      300.06      280.13      2.31 o 
  -5  -5   3      454.76      433.78      3.19 o 
  -4  -5   3       30.56       31.28      0.45 o 
  -3  -5   3       60.05       58.14      0.66 o 
  -2  -5   3      308.47      317.86      2.63 o 
  -1  -5   3       12.67       14.37      0.33 o 
   0  -5   3       45.59       43.11      0.57 o 
   1  -5   3      101.83      108.66      1.37 o 
   2  -5   3      212.12      223.26      2.24 o 
   3  -5   3       10.26       13.03      0.38 o 
   4  -5   3      434.92      394.04      3.90 o 
   5  -5   3       92.24       93.41      0.90 o 
   6  -5   3        4.04        4.51      0.54 o 
   7  -5   3        4.38        4.49      0.30 o 
   8  -5   3       37.52       40.57      1.11 o 
 -11  -4   3       27.71       32.51      0.58 o 
 -10  -4   3      318.29      304.85      2.42 o 
  -9  -4   3      182.83      173.07      1.65 o 
  -8  -4   3      125.39      124.35      1.01 o 
  -7  -4   3      557.68      539.73      3.93 o 
  -6  -4   3      219.79      219.87      1.82 o 
  -5  -4   3      102.27       89.23      0.90 o 
  -4  -4   3      162.82      165.11      1.38 o 
  -3  -4   3     1058.59     1100.17      7.68 o 
  -2  -4   3      539.69      583.13      4.61 o 
  -1  -4   3      234.73      254.78      2.06 o 
   0  -4   3       20.91       19.71      0.46 o 
   1  -4   3      288.86      283.25      2.88 o 
   2  -4   3      105.74      108.26      1.26 o 
   3  -4   3       32.48       29.70      1.40 o 
   4  -4   3       32.68       31.97      0.62 o 
   5  -4   3      243.51      240.36      2.05 o 
   6  -4   3      120.73      118.13      1.08 o 
   7  -4   3      112.47      115.60      1.70 o 
   8  -4   3      198.84      210.04      1.93 o 
   9  -4   3       50.60       47.78      1.20 o 
 -11  -3   3       40.68       44.49      0.88 o 
 -10  -3   3       72.13       72.25      0.86 o 
  -9  -3   3       28.01       27.10      0.59 o 
  -8  -3   3       58.83       56.51      0.64 o 
  -7  -3   3      727.48      723.74      5.16 o 
  -6  -3   3        8.57        7.87      0.28 o 
  -5  -3   3      191.01      171.92      1.47 o 
  -4  -3   3       15.97       13.46      0.29 o 
  -3  -3   3      331.44      364.64      2.77 o 
  -2  -3   3      640.17      643.42      6.11 o 
  -1  -3   3      377.84      389.91      4.33 o 
   0  -3   3      931.68      957.21      8.01 o 
   1  -3   3      882.53      909.22      9.49 o 
   2  -3   3      165.23      176.05      2.27 o 
   3  -3   3      344.64      328.60      4.21 o 
   4  -3   3      159.94      148.14      1.67 o 
   5  -3   3        4.88        6.44      0.43 o 
   6  -3   3       39.75       41.78      0.65 o 
   7  -3   3      287.82      282.06      2.25 o 
   8  -3   3       77.52       75.95      1.02 o 
   9  -3   3      235.94      250.94      3.46 o 
 -12  -2   3       57.74       60.99      1.03 o 
 -11  -2   3      229.27      233.60      2.28 o 
 -10  -2   3       83.53       83.82      0.99 o 
  -9  -2   3      231.63      226.53      1.87 o 
  -8  -2   3      159.07      165.75      1.75 o 
  -7  -2   3       63.79       56.83      0.79 o 
  -6  -2   3      107.81      120.89      1.16 o 
  -5  -2   3      301.49      317.85      2.64 o 
  -4  -2   3       40.18       45.23      0.54 o 
  -3  -2   3       57.03       62.66      0.99 o 
  -2  -2   3     1024.17     1019.77     10.75 o 
  -1  -2   3     2746.44     2771.40     25.97 o 
   0  -2   3      302.60      316.42      4.19 o 
   1  -2   3      170.27      183.80      2.75 o 
   2  -2   3      890.48      959.45     13.30 o 
   3  -2   3      152.50      172.16      2.31 o 
   4  -2   3      179.78      163.25      1.82 o 
   5  -2   3      361.30      343.00      2.60 o 
   6  -2   3      385.82      369.65      3.17 o 
   7  -2   3      478.46      454.02      3.68 o 
   8  -2   3      139.49      135.28      1.41 o 
   9  -2   3       71.68       73.17      1.28 o 
 -12  -1   3      313.94      329.94      3.86 o 
 -11  -1   3      247.50      231.27      2.25 o 
 -10  -1   3       16.65       22.69      0.52 o 
  -9  -1   3       72.11       62.46      0.80 o 
  -8  -1   3       72.01       74.69      1.03 o 
  -7  -1   3      308.79      305.77      3.14 o 
  -6  -1   3       85.78       84.52      0.97 o 
  -5  -1   3      378.53      411.30      4.46 o 
  -4  -1   3      231.60      236.28      2.32 o 
  -3  -1   3     1272.42     1325.50     15.41 o 
  -2  -1   3      581.06      587.72      7.30 o 
  -1  -1   3      923.79      949.63     12.15 o 
   0  -1   3      571.71      599.19     10.59 o 
   1  -1   3     1564.73     1622.32     17.83 o 
   2  -1   3      231.37      239.92      2.74 o 
   3  -1   3      638.16      637.04      6.68 o 
   4  -1   3      203.57      200.46      2.16 o 
   5  -1   3       71.86       71.20      1.43 o 
   6  -1   3      111.04      110.90      1.27 o 
   7  -1   3       35.73       39.58      0.70 o 
   8  -1   3       34.62       33.89      0.66 o 
   9  -1   3       43.92       46.49      0.75 o 
 -12   0   3        6.69        6.49      0.57 o 
 -11   0   3       25.47       32.56      1.25 o 
 -10   0   3        3.91        1.91      0.23 o 
  -9   0   3       17.61       18.11      0.52 o 
  -8   0   3        0.67        0.84      0.27 o 
  -7   0   3        2.56        3.83      0.49 o 
  -6   0   3     1078.33     1128.42     10.76 o 
  -5   0   3     5379.42     5614.14     49.09 o 
  -4   0   3      257.07      232.25      2.62 o 
  -3   0   3      498.79      470.91      5.98 o 
  -2   0   3      207.27      224.49      4.01 o 
  -1   0   3        6.13        4.49      0.23 o 
   0   0   3      941.50      931.33     10.63 o 
   1   0   3      158.28      148.89      2.37 o 
   2   0   3        7.89        6.22      0.25 o 
   3   0   3      388.67      408.35      4.18 o 
   4   0   3        2.55        2.56      0.47 o 
   5   0   3      115.51      105.36      2.24 o 
   6   0   3      573.13      529.74      5.66 o 
   7   0   3        0.78        0.90      0.22 o 
   8   0   3       17.35       16.65      0.46 o 
   9   0   3        5.49        5.82      0.30 o 
 -12   1   3      314.21      328.34      3.77 o 
 -11   1   3      244.26      229.35      2.18 o 
 -10   1   3       17.65       23.67      0.50 o 
  -9   1   3       72.69       63.67      0.78 o 
  -8   1   3       73.50       77.64      1.18 o 
  -7   1   3      310.47      306.49      3.40 o 
  -6   1   3       85.20       83.81      1.44 o 
  -5   1   3      379.35      408.57      4.57 o 
  -4   1   3      229.10      231.96      3.25 o 
  -3   1   3     1274.77     1334.53     16.35 o 
  -2   1   3      584.53      582.81      7.28 o 
  -1   1   3      920.80      936.12     10.34 o 
   0   1   3      570.73      576.81      8.08 o 
   1   1   3     1561.56     1623.26     20.41 o 
   2   1   3      229.59      240.39      3.58 o 
   3   1   3      638.45      642.42      6.45 o 
   4   1   3      205.85      200.65      2.40 o 
   5   1   3       73.52       73.80      1.12 o 
   6   1   3      111.32      111.62      1.40 o 
   7   1   3       35.62       37.30      0.68 o 
   8   1   3       34.51       32.77      0.65 o 
   9   1   3       44.16       46.24      0.78 o 
 -11   2   3      229.40      229.57      2.49 o 
 -10   2   3       81.46       80.94      0.96 o 
  -9   2   3      231.98      226.85      1.86 o 
  -8   2   3      161.20      170.69      2.00 o 
  -7   2   3       64.62       56.87      1.22 o 
  -6   2   3      105.93      117.53      1.79 o 
  -5   2   3      302.11      317.38      4.37 o 
  -4   2   3       40.13       45.97      1.17 o 
  -3   2   3       57.32       60.41      1.98 o 
  -2   2   3     1029.59     1028.22     22.64 o 
  -1   2   3     2756.42     2839.12     33.98 o 
   0   2   3      303.31      321.23      4.66 o 
   1   2   3      170.69      178.11      2.63 o 
   2   2   3      896.22      956.47     10.23 o 
   3   2   3      153.70      173.24      2.09 o 
   4   2   3      179.76      159.91      1.76 o 
   5   2   3      360.31      341.20      3.50 o 
   6   2   3      386.88      369.14      4.26 o 
   7   2   3      478.69      454.07      6.93 o 
   8   2   3      139.50      133.89      1.38 o 
   9   2   3       70.63       72.58      1.37 o 
 -12   3   3        1.53        1.16      0.30 o 
 -11   3   3       40.65       42.79      1.16 o 
 -10   3   3       70.89       70.34      0.91 o 
  -9   3   3       28.20       27.50      0.42 o 
  -8   3   3       58.09       61.11      2.84 o 
  -7   3   3      727.57      723.04      8.43 o 
  -6   3   3        8.43        6.87      0.37 o 
  -5   3   3      190.15      175.64      2.55 o 
  -4   3   3       15.61       14.33      0.59 o 
  -3   3   3      331.01      362.16      6.93 o 
  -2   3   3      635.81      645.29     10.79 o 
  -1   3   3      377.67      398.99      5.72 o 
   0   3   3      931.71      949.35     10.79 o 
   1   3   3      887.50      917.40     10.42 o 
   2   3   3      165.64      176.32      2.17 o 
   3   3   3      345.09      325.29      3.26 o 
   4   3   3      160.30      147.50      1.99 o 
   5   3   3        5.00        6.42      0.35 o 
   6   3   3       39.05       40.64      0.74 o 
   7   3   3      286.97      282.05      2.51 o 
   8   3   3       78.33       76.24      1.22 o 
   9   3   3      233.10      249.13      2.86 o 
 -11   4   3       28.41       31.32      0.69 o 
 -10   4   3      317.57      296.32      4.44 o 
  -9   4   3      182.80      173.11      1.86 o 
  -8   4   3      125.11      123.40      1.22 o 
  -7   4   3      561.13      543.61      5.83 o 
  -6   4   3      220.91      223.46      2.74 o 
  -5   4   3      104.07       90.79      1.71 o 
  -4   4   3      163.29      161.21      2.10 o 
  -3   4   3     1057.32     1092.21     21.83 o 
  -2   4   3      535.84      585.33      9.91 o 
  -1   4   3      230.42      246.99      3.19 o 
   0   4   3       20.75       20.17      1.05 o 
   1   4   3      289.15      278.89      2.78 o 
   2   4   3      106.86      106.97      1.23 o 
   3   4   3       32.20       29.32      0.59 o 
   4   4   3       32.41       31.10      0.96 o 
   5   4   3      243.38      239.56      2.29 o 
   6   4   3      118.16      116.74      1.11 o 
   7   4   3      111.97      113.74      1.30 o 
   8   4   3      194.82      207.33      2.13 o 
   9   4   3       49.40       46.54      0.89 o 
 -11   5   3       63.02       58.14      2.44 o 
 -10   5   3      177.89      184.47      2.53 o 
  -9   5   3       17.99       19.20      0.67 o 
  -8   5   3       65.40       65.96      0.90 o 
  -7   5   3       99.81       97.55      1.52 o 
  -6   5   3      299.74      284.99      3.26 o 
  -5   5   3      454.56      434.69      4.18 o 
  -4   5   3       30.67       30.50      0.75 o 
  -3   5   3       60.35       57.81      0.94 o 
  -2   5   3      308.97      313.31      3.71 o 
  -1   5   3       12.52       15.28      0.68 o 
   0   5   3       46.04       42.66      0.75 o 
   1   5   3      102.97      109.76      1.37 o 
   2   5   3      209.99      219.27      2.07 o 
   3   5   3        9.56       11.85      0.39 o 
   4   5   3      439.95      401.49      4.33 o 
   5   5   3       91.85       94.61      0.86 o 
   6   5   3        3.77        4.49      0.31 o 
   7   5   3        4.55        4.88      0.37 o 
   8   5   3       38.20       40.63      0.71 o 
 -10   6   3       11.23       10.12      0.63 o 
  -9   6   3       15.23       14.81      0.43 o 
  -8   6   3       30.82       30.80      0.61 o 
  -7   6   3       21.96       20.00      0.46 o 
  -6   6   3       74.38       74.90      1.45 o 
  -5   6   3      379.87      366.51      5.23 o 
  -4   6   3       19.73       15.57      0.61 o 
  -3   6   3       39.57       41.31      1.06 o 
  -2   6   3       57.30       61.95      1.21 o 
  -1   6   3      210.79      209.60      2.24 o 
   0   6   3      317.51      304.18      4.44 o 
   1   6   3      359.51      362.82      5.71 o 
   2   6   3      138.11      137.15      2.49 o 
   3   6   3      529.72      522.56      5.73 o 
   4   6   3      168.79      173.05      1.44 o 
   5   6   3       26.02       23.36      0.41 o 
   6   6   3      463.95      435.72      3.65 o 
   7   6   3        7.70        7.03      0.52 o 
   8   6   3      120.37      133.57      1.98 o 
  -9   7   3       18.88       22.06      0.79 o 
  -8   7   3       12.26       12.44      0.60 o 
  -7   7   3       19.54       19.46      0.51 o 
  -6   7   3       58.75       56.64      0.65 o 
  -5   7   3      152.66      150.07      1.90 o 
  -4   7   3      355.44      336.91      4.98 o 
  -3   7   3       47.19       49.24      1.20 o 
  -2   7   3       45.55       49.45      1.04 o 
  -1   7   3     1104.64     1088.46     11.10 o 
   0   7   3      966.96      972.76     11.61 o 
   1   7   3      631.00      637.66      7.98 o 
   2   7   3      376.09      371.57      5.04 o 
   3   7   3      201.92      191.92      1.57 o 
   4   7   3       56.54       53.05      0.84 o 
   5   7   3      292.43      281.23      3.23 o 
   6   7   3      219.91      222.21      2.28 o 
   7   7   3       47.11       47.19      0.75 o 
  -9   8   3       88.80       92.02      1.46 o 
  -8   8   3       47.66       49.82      1.04 o 
  -7   8   3       67.72       77.02      1.36 o 
  -6   8   3       39.09       37.19      0.70 o 
  -5   8   3      179.45      156.48      1.62 o 
  -4   8   3       56.35       52.26      0.75 o 
  -3   8   3      276.67      267.47      2.28 o 
  -2   8   3       13.80       15.35      0.58 o 
  -1   8   3       32.22       30.38      0.85 o 
   0   8   3      283.59      284.19      3.14 o 
   1   8   3      171.11      169.32      1.75 o 
   2   8   3      141.89      141.20      1.44 o 
   3   8   3       40.15       37.64      0.65 o 
   4   8   3        0.41        0.14      0.20 o 
   5   8   3       47.41       40.36      1.02 o 
   6   8   3       24.04       27.64      0.78 o 
   7   8   3       59.91       61.24      1.41 o 
  -8   9   3        7.38       10.14      0.57 o 
  -7   9   3      210.83      209.85      2.43 o 
  -6   9   3      112.39      111.61      1.51 o 
  -5   9   3      204.47      211.96      3.33 o 
  -4   9   3       39.66       40.52      0.62 o 
  -3   9   3       20.44       24.87      0.67 o 
  -2   9   3      329.28      334.27      3.14 o 
  -1   9   3       73.84       72.40      1.09 o 
   0   9   3      372.48      373.45      6.79 o 
   1   9   3      149.25      143.76      1.64 o 
   2   9   3       15.87       14.40      0.50 o 
   3   9   3       21.59       23.29      0.58 o 
   4   9   3       47.80       44.08      0.88 o 
   5   9   3       16.96       17.30      0.88 o 
   6   9   3       18.93       18.81      0.50 o 
  -7  10   3       23.11       23.38      1.02 o 
  -6  10   3       34.46       34.32      1.29 o 
  -5  10   3       35.66       34.17      1.62 o 
  -4  10   3       45.35       55.04      1.15 o 
  -3  10   3       66.73       71.68      1.43 o 
  -2  10   3      264.04      263.85      4.10 o 
  -1  10   3       48.46       53.79      0.98 o 
   0  10   3       24.14       22.92      0.92 o 
   1  10   3       24.26       19.12      0.81 o 
   2  10   3       65.19       67.86      2.35 o 
   3  10   3       68.42       71.35      1.79 o 
   4  10   3       57.86       60.18      2.50 o 
   5  10   3       37.75       36.51      1.24 o 
  -5  11   3        4.40        4.80      0.61 o 
  -4  11   3       28.81       32.45      0.90 o 
  -3  11   3      133.13      135.47      2.27 o 
  -2  11   3      280.30      318.16      6.67 o 
  -1  11   3       16.11       17.11      1.20 o 
   0  11   3        2.07        3.09      0.70 o 
   1  11   3       16.19       14.66      1.14 o 
   2  11   3        3.53        2.34      0.39 o 
   3  11   3        8.98       10.48      0.73 o 
   1 -11   4       38.65       45.43      1.30 o 
   2 -11   4       68.07       67.60      1.64 o 
  -7 -10   4        6.53        6.40      0.40 o 
  -6 -10   4       78.96       75.11      1.86 o 
  -5 -10   4      107.14      104.30      2.92 o 
  -4 -10   4        3.20        3.84      0.56 o 
  -3 -10   4       47.97       55.46      1.71 o 
  -1 -10   4      199.35      208.63      3.72 o 
   0 -10   4      196.50      196.40      4.54 o 
   1 -10   4        2.57        2.79      0.36 o 
   2 -10   4       29.93       33.16      0.88 o 
   3 -10   4       11.88       12.85      0.54 o 
   4 -10   4        4.32        4.57      0.37 o 
  -8  -9   4        5.38        6.65      0.41 o 
  -7  -9   4       42.95       47.96      1.02 o 
  -6  -9   4       42.33       45.71      1.39 o 
  -5  -9   4       75.48       76.72      1.34 o 
  -4  -9   4       99.83      101.06      2.14 o 
  -3  -9   4       12.25        9.85      0.69 o 
  -2  -9   4      248.46      245.29      5.36 o 
  -1  -9   4       30.33       32.53      0.99 o 
   0  -9   4      377.44      357.81      5.90 o 
   1  -9   4       60.35       61.85      1.67 o 
   2  -9   4       15.65       16.04      0.64 o 
   3  -9   4       41.53       40.54      1.04 o 
   4  -9   4       10.75       12.13      0.65 o 
   5  -9   4       64.17       76.67      2.35 o 
  -9  -8   4      105.80      122.96      1.55 o 
  -8  -8   4       42.94       40.89      0.70 o 
  -7  -8   4      161.62      162.20      2.82 o 
  -6  -8   4      163.74      161.90      1.95 o 
  -5  -8   4       41.37       41.59      0.80 o 
  -4  -8   4       47.61       47.06      0.84 o 
  -3  -8   4      209.19      213.52      2.14 o 
  -2  -8   4        2.46        3.24      0.29 o 
  -1  -8   4      390.59      388.44      6.30 o 
   0  -8   4       79.35       75.84      2.35 o 
   1  -8   4      889.68      850.39      9.94 o 
   2  -8   4        6.96        8.94      0.46 o 
   3  -8   4       80.74       85.37      1.51 o 
   4  -8   4      148.81      143.73      1.78 o 
   5  -8   4       42.71       37.85      0.77 o 
   6  -8   4       55.23       68.89      3.15 o 
 -10  -7   4       10.07       11.37      0.55 o 
  -9  -7   4       31.83       32.73      0.60 o 
  -8  -7   4       16.56       18.17      0.67 o 
  -7  -7   4       62.97       62.64      0.82 o 
  -6  -7   4      241.40      229.69      1.97 o 
  -5  -7   4      315.31      280.71      2.34 o 
  -4  -7   4      215.26      210.01      1.92 o 
  -3  -7   4      116.98      116.50      1.31 o 
  -2  -7   4      362.14      357.41      3.26 o 
  -1  -7   4      507.57      508.18      4.92 o 
   0  -7   4      135.02      125.84      1.55 o 
   1  -7   4     2008.08     1968.51     20.47 o 
   2  -7   4       31.73       31.35      0.59 o 
   3  -7   4      183.25      177.91      2.59 o 
   4  -7   4       75.88       75.66      1.04 o 
   5  -7   4       71.88       64.71      0.91 o 
   6  -7   4      116.48      113.87      1.19 o 
 -10  -6   4      112.22      115.01      1.67 o 
  -9  -6   4        9.89        9.96      0.36 o 
  -8  -6   4       38.60       37.42      0.74 o 
  -7  -6   4      578.90      544.33      4.16 o 
  -6  -6   4      354.22      342.98      2.89 o 
  -5  -6   4      320.31      305.13      2.49 o 
  -4  -6   4       30.29       33.44      0.50 o 
  -3  -6   4       15.08       16.02      0.37 o 
  -2  -6   4      138.03      143.44      1.49 o 
  -1  -6   4      410.49      404.50      3.97 o 
   0  -6   4      273.72      271.33      4.49 o 
   1  -6   4      143.40      133.13      1.85 o 
   2  -6   4      613.96      595.16      8.76 o 
   3  -6   4      147.64      152.30      2.55 o 
   4  -6   4      147.12      151.10      2.15 o 
   5  -6   4        3.24        2.15      0.46 o 
   6  -6   4        7.51        6.94      0.33 o 
   7  -6   4       11.07       13.88      0.77 o 
 -11  -5   4        1.39        0.87      0.19 o 
 -10  -5   4       38.87       39.85      0.65 o 
  -9  -5   4        8.49        7.50      0.32 o 
  -8  -5   4      188.80      186.17      1.47 o 
  -7  -5   4      670.84      665.85      5.44 o 
  -6  -5   4       84.44       78.69      1.14 o 
  -5  -5   4       89.53       80.74      0.81 o 
  -4  -5   4       66.99       71.27      0.75 o 
  -3  -5   4      336.59      341.18      2.62 o 
  -2  -5   4      274.59      300.65      2.42 o 
  -1  -5   4       45.20       47.13      0.72 o 
   0  -5   4      471.34      470.57      4.75 o 
   1  -5   4      553.39      533.21      6.63 o 
   2  -5   4      383.77      390.31      4.27 o 
   3  -5   4      133.63      129.29      1.56 o 
   4  -5   4       36.00       38.11      0.63 o 
   5  -5   4      163.50      165.50      1.67 o 
   6  -5   4       97.81       98.44      3.47 o 
   7  -5   4       97.75      106.80      1.46 o 
   8  -5   4      226.04      241.19      4.33 o 
 -11  -4   4       21.82       25.26      0.51 o 
 -10  -4   4        7.45        8.51      0.32 o 
  -9  -4   4      238.03      238.10      2.12 o 
  -8  -4   4      788.47      766.16      4.97 o 
  -7  -4   4     2022.40     1922.83     15.14 o 
  -6  -4   4      265.56      256.11      2.46 o 
  -5  -4   4       38.97       34.83      0.52 o 
  -4  -4   4       72.85       69.79      0.77 o 
  -3  -4   4      632.46      661.50      4.73 o 
  -2  -4   4       53.70       52.98      0.61 o 
  -1  -4   4      245.25      276.91      2.65 o 
   0  -4   4      104.08      118.56      1.48 o 
   1  -4   4      104.08      100.84      1.84 o 
   2  -4   4       22.04       27.12      0.65 o 
   3  -4   4      377.09      368.28      6.97 o 
   4  -4   4      168.86      166.70      1.71 o 
   5  -4   4       95.64       96.02      0.89 o 
   6  -4   4       22.48       22.25      0.48 o 
   7  -4   4      114.85      108.45      1.30 o 
   8  -4   4      123.04      130.67      1.86 o 
 -12  -3   4       76.03       79.81      2.32 o 
 -11  -3   4       29.64       30.15      0.80 o 
 -10  -3   4       82.43       83.20      0.97 o 
  -9  -3   4      134.85      129.26      1.20 o 
  -8  -3   4      339.18      328.17      2.49 o 
  -7  -3   4      115.86      122.01      1.43 o 
  -6  -3   4      181.75      180.76      1.68 o 
  -5  -3   4      134.02      140.24      1.28 o 
  -4  -3   4       78.92       76.02      0.77 o 
  -3  -3   4      517.23      532.07      3.76 o 
  -2  -3   4      367.72      388.94      3.42 o 
  -1  -3   4     1503.31     1514.56     12.49 o 
   0  -3   4      548.92      584.23      4.66 o 
   1  -3   4      557.01      645.61      6.16 o 
   2  -3   4        4.84        5.81      0.63 o 
   3  -3   4       18.11       15.59      0.67 o 
   4  -3   4      475.44      477.58      4.52 o 
   5  -3   4      236.64      229.85      1.91 o 
   6  -3   4      135.86      136.09      1.44 o 
   7  -3   4       88.94       85.29      1.72 o 
   8  -3   4      113.20      118.10      1.57 o 
 -12  -2   4       52.74       53.44      0.98 o 
 -11  -2   4       69.56       70.44      1.06 o 
 -10  -2   4       60.31       61.03      0.79 o 
  -9  -2   4      237.88      236.93      2.03 o 
  -8  -2   4       67.99       72.56      1.00 o 
  -7  -2   4      922.32      920.44      7.81 o 
  -6  -2   4      116.66      109.32      1.10 o 
  -5  -2   4       15.34       17.92      0.39 o 
  -4  -2   4     1306.05     1320.50      9.55 o 
  -3  -2   4      167.74      171.62      1.59 o 
  -2  -2   4      272.70      281.76      3.06 o 
  -1  -2   4     1049.98     1123.37     10.96 o 
   0  -2   4     1173.60     1288.71     10.95 o 
   1  -2   4      550.56      575.32      6.64 o 
   2  -2   4     1800.22     1894.14     25.67 o 
   3  -2   4       57.96       73.39      1.28 o 
   4  -2   4      192.18      177.93      1.92 o 
   5  -2   4      114.30      104.32      1.61 o 
   6  -2   4      215.51      206.04      1.84 o 
   7  -2   4       48.50       45.25      0.91 o 
   8  -2   4      132.43      137.80      1.57 o 
   9  -2   4      167.38      177.38      3.54 o 
 -12  -1   4        7.62        7.78      0.36 o 
 -11  -1   4      157.67      158.90      1.70 o 
 -10  -1   4       77.38       79.60      1.04 o 
  -9  -1   4        1.98        2.87      0.21 o 
  -8  -1   4       11.94       11.84      0.41 o 
  -7  -1   4      501.82      511.03      6.23 o 
  -6  -1   4      803.34      863.92      7.53 o 
  -5  -1   4      284.94      311.16      2.91 o 
  -4  -1   4     1255.58     1312.17     11.47 o 
  -3  -1   4      139.19      162.06      1.69 o 
  -2  -1   4      175.86      162.16      1.52 o 
  -1  -1   4      506.33      508.51      5.10 o 
   0  -1   4     2190.44     2228.86     31.82 o 
   1  -1   4     1224.26     1397.96     15.68 o 
   2  -1   4      387.01      418.75      5.11 o 
   3  -1   4       71.12       60.44      1.36 o 
   4  -1   4       90.07       84.74      1.49 o 
   5  -1   4       95.47       91.64      1.14 o 
   6  -1   4       98.58       97.50      1.22 o 
   7  -1   4      235.24      236.03      2.51 o 
   8  -1   4       35.54       36.82      0.51 o 
   9  -1   4       52.72       52.75      1.20 o 
 -12   0   4       82.90       90.24      1.77 o 
 -11   0   4      125.58      141.83      1.81 o 
 -10   0   4       18.61        9.53      0.33 o 
  -9   0   4       37.50       53.82      0.69 o 
  -8   0   4      101.92       92.96      1.15 o 
  -7   0   4      155.34      149.04      2.13 o 
  -6   0   4       63.10       63.03      0.94 o 
  -5   0   4     1460.41     1518.22     14.19 o 
  -4   0   4        5.71        1.67      0.37 o 
  -3   0   4       63.15       59.11      0.84 o 
  -2   0   4      340.62      341.84      4.20 o 
  -1   0   4       23.71       22.23      0.78 o 
   0   0   4        1.39        7.94      0.86 o 
   1   0   4     3714.46     3676.91     54.72 o 
   2   0   4       63.43       69.78      1.68 o 
   3   0   4      183.13      201.67      3.13 o 
   4   0   4        8.41        7.83      0.63 o 
   5   0   4        0.24        1.37      0.21 o 
   6   0   4      178.73      170.91      1.95 o 
   7   0   4       18.58       18.17      0.43 o 
   8   0   4      148.65      159.23      1.75 o 
   9   0   4       87.88       87.47      1.44 o 
 -12   1   4        7.59        8.75      0.41 o 
 -11   1   4      157.98      159.98      1.64 o 
 -10   1   4       76.78       79.43      0.94 o 
  -9   1   4        2.13        2.80      0.22 o 
  -8   1   4       11.89       11.60      0.39 o 
  -7   1   4      504.50      512.21      6.20 o 
  -6   1   4      800.98      848.95     10.86 o 
  -5   1   4      285.53      306.12      4.85 o 
  -4   1   4     1246.04     1271.61     15.91 o 
  -3   1   4      143.10      162.31      2.02 o 
  -2   1   4      176.28      158.33      1.97 o 
  -1   1   4      505.17      506.26      5.90 o 
   0   1   4     2195.84     2237.24     27.55 o 
   1   1   4     1231.01     1406.76     19.02 o 
   2   1   4      385.54      424.15      4.76 o 
   3   1   4       70.93       59.96      1.09 o 
   4   1   4       91.35       85.15      3.34 o 
   5   1   4       94.63       89.91      1.22 o 
   6   1   4       98.17       96.04      1.01 o 
   7   1   4      235.02      237.94      2.47 o 
   8   1   4       35.09       36.98      0.95 o 
   9   1   4       52.33       50.13      1.43 o 
 -12   2   4       52.33       53.49      0.96 o 
 -11   2   4       70.83       71.10      1.27 o 
 -10   2   4       59.88       60.76      0.72 o 
  -9   2   4      237.08      240.26      1.94 o 
  -8   2   4       66.85       71.59      1.44 o 
  -7   2   4      924.80      925.83      9.07 o 
  -6   2   4      118.10      108.88      1.62 o 
  -5   2   4       15.36       16.36      0.71 o 
  -4   2   4     1306.52     1310.90     19.63 o 
  -3   2   4      166.68      170.14      6.45 o 
  -2   2   4      272.27      283.86      3.96 o 
  -1   2   4     1055.97     1134.10     12.68 o 
   0   2   4     1173.49     1267.28     14.36 o 
   1   2   4      547.91      564.07      5.75 o 
   2   2   4     1801.58     1888.20     18.12 o 
   3   2   4       58.56       71.28      0.98 o 
   4   2   4      193.27      178.73      2.19 o 
   5   2   4      114.27      103.67      1.41 o 
   6   2   4      214.90      205.39      2.00 o 
   7   2   4       47.99       45.70      0.84 o 
   8   2   4      133.05      141.11      1.45 o 
 -12   3   4       76.02       86.48      1.92 o 
 -11   3   4       29.72       30.22      0.78 o 
 -10   3   4       84.18       83.36      1.15 o 
  -9   3   4      135.93      130.33      1.10 o 
  -8   3   4      337.73      328.64      2.94 o 
  -7   3   4      115.03      122.98      1.45 o 
  -6   3   4      180.30      182.01      1.93 o 
  -5   3   4      135.57      139.46      2.20 o 
  -4   3   4       78.28       74.37      1.51 o 
  -3   3   4      513.37      533.63      7.94 o 
  -2   3   4      359.33      385.80      4.40 o 
  -1   3   4     1503.36     1502.37     18.49 o 
   0   3   4      552.41      574.91      5.89 o 
   1   3   4      558.57      630.86      6.61 o 
   2   3   4        5.09        6.26      0.33 o 
   3   3   4       18.12       16.37      0.47 o 
   4   3   4      473.55      468.95      5.30 o 
   5   3   4      238.68      231.39      2.29 o 
   6   3   4      134.69      134.68      1.23 o 
   7   3   4       89.49       85.57      1.11 o 
   8   3   4      111.27      113.90      1.91 o 
 -11   4   4       22.23       24.36      0.70 o 
 -10   4   4        7.58        8.07      0.36 o 
  -9   4   4      239.79      237.83      2.22 o 
  -8   4   4      780.61      761.98      6.09 o 
  -7   4   4     2016.70     1921.17     22.60 o 
  -6   4   4      264.79      257.60      4.83 o 
  -5   4   4       39.02       35.86      0.73 o 
  -4   4   4       73.50       71.79      1.30 o 
  -3   4   4      628.72      655.27      6.97 o 
  -2   4   4       52.85       54.30      1.02 o 
  -1   4   4      246.79      277.84      2.76 o 
   0   4   4      105.37      118.22      1.31 o 
   1   4   4      102.76       98.41      1.19 o 
   2   4   4       21.55       25.20      0.50 o 
   3   4   4      375.52      366.01      4.02 o 
   4   4   4      170.03      167.86      2.42 o 
   5   4   4       94.33       94.66      0.91 o 
   6   4   4       22.04       21.89      0.50 o 
   7   4   4      115.14      110.00      1.42 o 
   8   4   4      125.39      132.10      1.60 o 
 -11   5   4        1.64        1.37      0.25 o 
 -10   5   4       38.97       38.85      1.10 o 
  -9   5   4        8.45        8.02      0.40 o 
  -8   5   4      190.46      189.78      1.66 o 
  -7   5   4      672.85      669.24      4.94 o 
  -6   5   4       85.72       80.70      1.22 o 
  -5   5   4       88.46       81.75      1.61 o 
  -4   5   4       67.08       70.00      1.44 o 
  -3   5   4      334.26      341.79      3.93 o 
  -2   5   4      275.81      298.81      3.71 o 
  -1   5   4       46.40       47.93      0.83 o 
   0   5   4      473.37      461.90      5.67 o 
   1   5   4      550.38      536.97      4.42 o 
   2   5   4      383.62      386.73      3.78 o 
   3   5   4      133.97      129.36      1.74 o 
   4   5   4       37.31       38.37      0.51 o 
   5   5   4      162.63      166.81      1.31 o 
   6   5   4       98.54       99.43      1.07 o 
   7   5   4       98.72      106.88      1.22 o 
   8   5   4      224.75      241.36      4.57 o 
 -10   6   4      112.31      112.97      1.92 o 
  -9   6   4        9.84        9.85      0.36 o 
  -8   6   4       39.35       38.08      0.91 o 
  -7   6   4      581.56      555.10      4.54 o 
  -6   6   4      353.07      340.04      5.26 o 
  -5   6   4      317.48      310.49      5.08 o 
  -4   6   4       30.09       31.95      0.98 o 
  -3   6   4       15.17       16.19      0.53 o 
  -2   6   4      138.95      144.88      1.92 o 
  -1   6   4      409.04      405.93      4.34 o 
   0   6   4      269.45      273.42      4.05 o 
   1   6   4      141.14      135.85      1.93 o 
   2   6   4      610.39      615.70      7.54 o 
   3   6   4      149.66      155.82      1.14 o 
   4   6   4      148.44      148.51      1.26 o 
   5   6   4        3.28        2.76      0.31 o 
   6   6   4        7.41        7.79      0.68 o 
   7   6   4       10.77       12.83      0.54 o 
 -10   7   4        9.60       10.80      0.61 o 
  -9   7   4       31.51       35.34      0.76 o 
  -8   7   4       16.28       17.02      0.44 o 
  -7   7   4       62.79       61.25      0.74 o 
  -6   7   4      238.78      228.80      1.92 o 
  -5   7   4      315.84      283.27      2.68 o 
  -4   7   4      214.67      211.28      2.97 o 
  -3   7   4      115.26      116.06      1.83 o 
  -2   7   4      365.60      361.47      4.27 o 
  -1   7   4      505.27      507.26      8.29 o 
   0   7   4      135.33      128.20      2.29 o 
   1   7   4     2009.49     2015.71     17.72 o 
   2   7   4       31.97       33.06      0.51 o 
   3   7   4      182.84      181.06      1.57 o 
   4   7   4       77.46       79.08      1.19 o 
   5   7   4       70.91       61.60      1.05 o 
   6   7   4      117.41      113.62      1.47 o 
  -9   8   4      104.86      120.27      1.78 o 
  -8   8   4       43.65       41.31      1.22 o 
  -7   8   4      161.84      160.68      1.84 o 
  -6   8   4      160.74      160.90      1.77 o 
  -5   8   4       41.06       40.47      0.87 o 
  -4   8   4       46.20       44.05      0.75 o 
  -3   8   4      210.08      217.18      2.04 o 
  -2   8   4        2.68        3.76      0.26 o 
  -1   8   4      390.65      387.55      2.78 o 
   0   8   4       80.83       77.73      1.00 o 
   1   8   4      890.96      872.64     10.39 o 
   2   8   4        6.72        8.21      0.43 o 
   3   8   4       80.40       81.88      1.00 o 
   4   8   4      148.73      139.36      3.13 o 
   5   8   4       42.68       37.72      1.25 o 
   6   8   4       56.25       65.42      1.17 o 
  -8   9   4        5.49        6.72      0.64 o 
  -7   9   4       41.44       45.42      0.75 o 
  -6   9   4       42.50       47.05      0.76 o 
  -5   9   4       75.25       74.82      1.15 o 
  -4   9   4       98.80      103.55      1.59 o 
  -3   9   4       12.83       11.89      0.52 o 
  -2   9   4      250.01      257.97      2.56 o 
  -1   9   4       29.20       30.44      0.77 o 
   0   9   4      373.18      358.39      5.19 o 
   1   9   4       60.62       62.21      0.74 o 
   2   9   4       15.43       16.25      0.51 o 
   3   9   4       42.41       41.93      1.09 o 
   4   9   4       11.06       11.29      0.47 o 
   5   9   4       63.72       75.48      1.23 o 
  -6  10   4       78.58       79.40      1.63 o 
  -5  10   4      108.19      104.56      1.64 o 
  -4  10   4        3.29        3.93      0.41 o 
  -3  10   4       49.46       53.15      1.09 o 
  -2  10   4      152.97      167.61      2.16 o 
  -1  10   4      199.20      212.56      3.04 o 
   0  10   4      196.70      200.98      8.64 o 
   1  10   4        2.42        2.97      0.46 o 
   2  10   4       29.12       32.08      1.05 o 
   3  10   4       11.45       13.48      0.68 o 
   4  10   4        4.02        3.89      0.51 o 
  -5  11   4       70.55       76.73      2.08 o 
  -4  11   4       32.43       31.04      0.85 o 
  -3  11   4       17.80       22.67      1.24 o 
  -2  11   4       57.54       56.24      3.46 o 
  -1  11   4       30.65       31.69      1.50 o 
   0  11   4       25.40       23.90      1.32 o 
   1  11   4       38.38       42.38      1.72 o 
   2  11   4       67.02       70.45      2.14 o 
  -1 -11   5      275.33      307.48      5.56 o 
   0 -11   5        5.99        5.81      0.53 o 
  -7 -10   5       75.00       80.80      1.73 o 
  -6 -10   5       17.21       20.61      0.67 o 
  -5 -10   5       67.10       77.71      1.51 o 
  -4 -10   5       20.23       20.74      0.97 o 
  -3 -10   5       67.87       79.48      1.53 o 
  -2 -10   5      111.98      109.69      2.85 o 
  -1 -10   5       76.79       78.02      2.25 o 
   0 -10   5        7.23        8.30      1.03 o 
   1 -10   5        2.75        3.15      0.46 o 
   2 -10   5       64.52       69.15      1.74 o 
  -8  -9   5      103.17      117.54      1.87 o 
  -7  -9   5        3.33        3.79      0.30 o 
  -6  -9   5      195.65      201.10      2.25 o 
  -5  -9   5       90.25       88.43      1.62 o 
  -4  -9   5       79.13       74.79      1.53 o 
  -3  -9   5      221.19      245.72      3.77 o 
  -2  -9   5      123.33      113.42      3.02 o 
  -1  -9   5      151.05      156.56      3.82 o 
   0  -9   5       56.71       55.84      1.14 o 
   1  -9   5        7.06        5.80      0.44 o 
   2  -9   5       31.09       28.33      0.84 o 
   3  -9   5        2.48        2.09      0.29 o 
   4  -9   5       19.94       20.91      0.69 o 
  -9  -8   5       24.48       25.42      0.70 o 
  -8  -8   5        1.21        2.00      0.29 o 
  -7  -8   5       46.39       49.64      0.76 o 
  -6  -8   5      210.99      193.46      2.27 o 
  -5  -8   5      117.39      108.40      1.48 o 
  -4  -8   5      989.68      953.88     10.30 o 
  -3  -8   5       13.78       13.00      0.75 o 
  -2  -8   5      333.89      315.70      6.62 o 
  -1  -8   5      460.14      448.94      6.51 o 
   0  -8   5      412.61      395.58      5.03 o 
   1  -8   5      147.31      143.33      1.89 o 
   2  -8   5       37.52       36.01      0.92 o 
   3  -8   5      134.15      133.79      1.61 o 
   4  -8   5       50.85       53.93      0.85 o 
   5  -8   5       24.17       28.08      0.86 o 
 -10  -7   5       15.31       14.95      0.79 o 
  -9  -7   5       10.06        9.83      0.40 o 
  -8  -7   5       37.14       39.79      0.85 o 
  -7  -7   5      105.65      102.28      1.17 o 
  -6  -7   5        2.01        1.92      0.23 o 
  -5  -7   5      392.68      378.78      2.82 o 
  -4  -7   5      106.91      105.05      1.17 o 
  -3  -7   5      167.37      159.33      1.69 o 
  -2  -7   5      110.49      107.49      1.42 o 
  -1  -7   5       86.27       83.95      1.20 o 
   0  -7   5      771.27      735.86     13.22 o 
   1  -7   5      710.19      681.21     15.23 o 
   2  -7   5       59.07       59.62      1.23 o 
   3  -7   5       65.82       67.21      0.95 o 
   4  -7   5        6.30        5.32      0.36 o 
   5  -7   5        2.41        4.53      0.29 o 
   6  -7   5       12.46       13.36      0.58 o 
 -10  -6   5       26.17       29.02      0.90 o 
  -9  -6   5       83.54       79.96      1.08 o 
  -8  -6   5        3.30        3.29      0.23 o 
  -7  -6   5      190.22      186.56      1.64 o 
  -6  -6   5       28.87       28.02      0.79 o 
  -5  -6   5      506.86      496.67      3.85 o 
  -4  -6   5        5.23        8.40      0.30 o 
  -3  -6   5      488.96      511.01      4.14 o 
  -2  -6   5      182.23      178.55      2.10 o 
  -1  -6   5      213.02      210.16      2.51 o 
   0  -6   5       82.14       80.58      1.45 o 
   1  -6   5      245.74      237.67      3.21 o 
   2  -6   5      247.17      241.36      3.37 o 
   3  -6   5       86.75       81.72      1.10 o 
   4  -6   5       41.09       38.96      0.86 o 
   5  -6   5      172.60      160.80      1.74 o 
   6  -6   5       50.84       56.09      1.25 o 
 -11  -5   5       79.98       85.43      1.33 o 
 -10  -5   5       18.84       21.10      0.48 o 
  -9  -5   5       57.28       56.97      0.80 o 
  -8  -5   5      563.75      541.69      3.97 o 
  -7  -5   5      871.53      843.90      5.77 o 
  -6  -5   5      195.97      193.60      1.91 o 
  -5  -5   5      148.26      130.16      1.28 o 
  -4  -5   5       96.31       98.67      1.02 o 
  -3  -5   5      122.93      128.23      1.18 o 
  -2  -5   5       36.27       30.51      0.51 o 
  -1  -5   5      207.42      213.18      2.34 o 
   0  -5   5      119.09      118.20      1.49 o 
   1  -5   5      139.57      137.14      1.56 o 
   2  -5   5      236.42      228.95      2.65 o 
   3  -5   5       65.94       68.17      0.88 o 
   4  -5   5      246.42      224.49      2.35 o 
   5  -5   5       45.51       42.43      0.71 o 
   6  -5   5       51.32       51.70      0.88 o 
   7  -5   5       56.42       64.25      1.41 o 
 -11  -4   5      114.55      127.74      1.44 o 
 -10  -4   5       15.37       13.75      0.44 o 
  -9  -4   5       74.81       73.64      1.24 o 
  -8  -4   5      273.57      261.51      2.21 o 
  -7  -4   5       80.06       85.41      0.98 o 
  -6  -4   5       78.51       79.42      0.92 o 
  -5  -4   5       41.30       37.97      0.54 o 
  -4  -4   5       37.68       33.22      0.56 o 
  -3  -4   5      334.44      339.44      2.87 o 
  -2  -4   5      145.73      144.61      1.49 o 
  -1  -4   5      561.88      574.24      5.78 o 
   0  -4   5       64.34       65.16      1.67 o 
   1  -4   5       16.50       14.50      1.22 o 
   2  -4   5        0.35        0.22      0.18 o 
   3  -4   5       55.20       55.48      0.90 o 
   4  -4   5      170.16      163.90      1.56 o 
   5  -4   5       73.26       69.75      0.96 o 
   6  -4   5       70.46       71.34      0.95 o 
   7  -4   5      152.41      161.82      2.38 o 
 -12  -3   5       96.45      112.39      2.65 o 
 -11  -3   5       45.42       49.46      1.61 o 
 -10  -3   5      150.85      149.39      1.56 o 
  -9  -3   5      440.32      425.51      3.27 o 
  -8  -3   5      182.29      174.58      1.47 o 
  -7  -3   5      104.61       97.92      1.28 o 
  -6  -3   5       89.55       97.12      1.72 o 
  -5  -3   5       74.01       77.26      0.96 o 
  -4  -3   5      200.77      183.89      1.89 o 
  -3  -3   5      718.11      760.51      5.92 o 
  -2  -3   5      952.61     1013.95      8.20 o 
  -1  -3   5      272.69      292.21      2.84 o 
   0  -3   5       77.34       86.12      1.76 o 
   1  -3   5      210.90      223.12      3.17 o 
   2  -3   5      128.60      149.22      2.16 o 
   3  -3   5       59.77       56.98      1.05 o 
   4  -3   5      334.12      324.37      2.73 o 
   5  -3   5      368.06      357.03      3.18 o 
   6  -3   5      294.85      300.93      2.95 o 
   7  -3   5      311.44      309.87      2.98 o 
   8  -3   5      135.96      143.55      3.13 o 
 -12  -2   5       26.97       31.31      0.73 o 
 -11  -2   5       60.00       62.53      0.78 o 
 -10  -2   5       86.99       87.98      1.11 o 
  -9  -2   5       32.12       28.60      0.54 o 
  -8  -2   5       44.07       44.12      0.78 o 
  -7  -2   5        8.18       10.02      0.86 o 
  -6  -2   5      127.32      132.28      2.00 o 
  -5  -2   5      161.27      174.41      1.85 o 
  -4  -2   5      225.43      216.40      1.94 o 
  -3  -2   5      766.20      797.78      5.57 o 
  -2  -2   5      148.86      165.10      1.55 o 
  -1  -2   5     2747.66     2960.61     29.53 o 
   0  -2   5     1082.46     1046.22     11.04 o 
   1  -2   5       40.80       35.36      0.85 o 
   2  -2   5       80.76       79.30      1.33 o 
   3  -2   5       71.01       71.70      1.28 o 
   4  -2   5      412.66      401.15      4.49 o 
   5  -2   5       58.24       58.52      0.80 o 
   6  -2   5      600.75      596.36      6.31 o 
   7  -2   5      196.73      210.98      2.22 o 
   8  -2   5        1.09        1.13      0.23 o 
 -12  -1   5       11.21       10.91      0.41 o 
 -11  -1   5        8.14        7.42      0.35 o 
 -10  -1   5        3.27        6.32      0.33 o 
  -9  -1   5       57.71       50.76      0.71 o 
  -8  -1   5        8.19        7.19      0.39 o 
  -7  -1   5       27.87       27.21      0.66 o 
  -6  -1   5      177.08      194.18      2.02 o 
  -5  -1   5      297.83      309.29      3.30 o 
  -4  -1   5      358.89      372.05      3.97 o 
  -3  -1   5       24.01       26.49      0.57 o 
  -2  -1   5      179.81      197.11      2.36 o 
  -1  -1   5      546.07      608.98      5.66 o 
   0  -1   5        3.83        4.10      0.41 o 
   1  -1   5      353.18      367.45      5.98 o 
   2  -1   5        3.56        3.76      0.45 o 
   3  -1   5      454.42      477.80      5.79 o 
   4  -1   5      179.65      181.81      2.45 o 
   5  -1   5      339.85      317.53      3.08 o 
   6  -1   5       81.54       77.81      1.44 o 
   7  -1   5       84.60       86.29      1.19 o 
   8  -1   5       28.25       30.98      0.64 o 
 -12   0   5       76.36       79.23      1.04 o 
 -11   0   5       15.17       12.62      0.42 o 
 -10   0   5        0.87        3.09      0.25 o 
  -9   0   5       30.76       22.52      0.45 o 
  -8   0   5        1.96        1.15      0.19 o 
  -7   0   5      166.12      182.28      3.10 o 
  -6   0   5      177.83      177.17      2.09 o 
  -5   0   5       16.06       26.23      0.66 o 
  -4   0   5      239.26      274.98      3.26 o 
  -3   0   5      528.40      536.69      6.37 o 
  -2   0   5      457.40      464.53      5.57 o 
  -1   0   5        6.12        9.47      0.40 o 
   0   0   5       26.74       30.82      1.43 o 
   1   0   5      145.71      137.16      2.04 o 
   2   0   5      507.17      492.47     14.81 o 
   3   0   5      135.42      140.75      2.78 o 
   4   0   5        2.50        4.47      0.37 o 
   5   0   5       65.99       65.62      1.33 o 
   6   0   5       10.19       12.52      0.36 o 
   7   0   5      336.57      334.32      3.25 o 
   8   0   5      285.87      309.70      3.32 o 
 -12   1   5       11.24       10.58      0.45 o 
 -11   1   5        8.67        8.00      0.79 o 
 -10   1   5        3.14        5.66      0.26 o 
  -9   1   5       56.95       51.26      0.74 o 
  -8   1   5        7.90        8.30      0.42 o 
  -7   1   5       27.43       25.20      0.87 o 
  -6   1   5      176.17      189.95      2.68 o 
  -5   1   5      300.66      307.95      4.81 o 
  -4   1   5      361.06      377.64      3.45 o 
  -3   1   5       24.00       26.67      0.55 o 
  -2   1   5      179.98      194.05      3.42 o 
  -1   1   5      546.66      605.93      9.96 o 
   0   1   5        3.61        3.83      0.61 o 
   1   1   5      347.64      373.96      5.18 o 
   2   1   5        3.44        2.98      0.33 o 
   3   1   5      454.98      466.71      7.31 o 
   4   1   5      179.73      182.97      1.91 o 
   5   1   5      336.86      318.34      2.70 o 
   6   1   5       82.82       79.25      1.10 o 
   7   1   5       83.59       86.79      1.07 o 
   8   1   5       28.67       29.40      0.91 o 
 -12   2   5       26.93       30.66      0.77 o 
 -11   2   5       60.24       60.01      1.17 o 
 -10   2   5       87.92       87.50      0.97 o 
  -9   2   5       33.13       29.93      0.56 o 
  -8   2   5       44.86       46.18      0.76 o 
  -7   2   5        8.14        9.19      0.39 o 
  -6   2   5      126.50      130.50      1.76 o 
  -5   2   5      160.07      175.50      2.24 o 
  -4   2   5      226.71      208.51      4.10 o 
  -3   2   5      767.18      786.24      8.17 o 
  -2   2   5      149.22      161.54      1.89 o 
  -1   2   5     2755.47     2912.26     26.63 o 
   0   2   5     1081.35     1037.67      9.81 o 
   1   2   5       40.36       35.66      0.91 o 
   2   2   5       79.37       76.91      1.10 o 
   3   2   5       72.58       73.05      2.11 o 
   4   2   5      414.36      398.64      3.96 o 
   5   2   5       58.01       59.84      0.85 o 
   6   2   5      597.19      599.00      4.90 o 
   7   2   5      197.25      210.88      2.01 o 
   8   2   5        1.27        1.40      0.25 o 
 -11   3   5       44.07       48.31      1.01 o 
 -10   3   5      151.21      150.58      2.56 o 
  -9   3   5      440.34      427.35      3.34 o 
  -8   3   5      179.98      172.68      1.59 o 
  -7   3   5      101.06       97.26      1.53 o 
  -6   3   5       91.41       98.86      1.23 o 
  -5   3   5       74.72       79.44      0.96 o 
  -4   3   5      201.16      181.74      2.33 o 
  -3   3   5      718.28      753.46      9.09 o 
  -2   3   5      957.05     1023.97      9.65 o 
  -1   3   5      271.81      287.33      2.90 o 
   0   3   5       75.96       85.55      1.41 o 
   1   3   5      211.92      214.67      2.08 o 
   2   3   5      130.99      151.60      2.75 o 
   3   3   5       60.70       59.17      0.88 o 
   4   3   5      331.20      322.19      2.77 o 
   5   3   5      367.86      360.66      2.72 o 
   6   3   5      293.96      298.82      2.94 o 
   7   3   5      313.58      308.32      2.98 o 
   8   3   5      134.63      141.77      2.97 o 
 -11   4   5      115.99      129.36      1.52 o 
 -10   4   5       15.77       14.56      0.40 o 
  -9   4   5       74.66       74.30      0.88 o 
  -8   4   5      275.80      265.47      2.24 o 
  -7   4   5       80.52       84.08      1.50 o 
  -6   4   5       79.43       80.14      1.27 o 
  -5   4   5       40.26       37.89      0.77 o 
  -4   4   5       37.63       33.23      1.01 o 
  -3   4   5      332.67      335.31      4.58 o 
  -2   4   5      146.92      144.14      1.84 o 
  -1   4   5      562.82      568.49      4.91 o 
   0   4   5       64.13       63.94      0.97 o 
   1   4   5       16.00       14.68      1.03 o 
   2   4   5        0.47        0.49      0.27 o 
   3   4   5       55.83       57.36      1.02 o 
   4   4   5      167.87      162.88      1.37 o 
   5   4   5       72.66       71.32      0.94 o 
   6   4   5       71.00       71.55      0.98 o 
   7   4   5      152.04      163.78      1.94 o 
 -11   5   5       81.87       84.46      2.56 o 
 -10   5   5       18.89       22.21      0.83 o 
  -9   5   5       57.79       56.40      0.90 o 
  -8   5   5      561.51      548.70      4.51 o 
  -7   5   5      873.25      837.95      5.62 o 
  -6   5   5      197.78      195.71      3.65 o 
  -5   5   5      149.79      134.38      2.71 o 
  -4   5   5       96.96      100.66      1.59 o 
  -3   5   5      123.36      126.24      1.86 o 
  -2   5   5       36.25       30.07      0.74 o 
  -1   5   5      208.09      214.08      2.57 o 
   0   5   5      118.54      114.79      1.25 o 
   1   5   5      140.20      139.20      1.66 o 
   2   5   5      238.45      230.20      2.21 o 
   3   5   5       65.50       68.40      0.69 o 
   4   5   5      244.93      226.09      1.76 o 
   5   5   5       44.89       42.63      1.07 o 
   6   5   5       52.32       54.48      0.77 o 
   7   5   5       57.48       65.40      0.92 o 
 -10   6   5       26.23       29.45      0.55 o 
  -9   6   5       85.31       80.09      1.42 o 
  -8   6   5        2.95        3.20      0.20 o 
  -7   6   5      189.84      186.62      1.42 o 
  -6   6   5       29.69       28.96      0.54 o 
  -5   6   5      504.45      495.93      5.31 o 
  -4   6   5        5.53        8.37      0.63 o 
  -3   6   5      485.81      492.95      5.75 o 
  -2   6   5      181.74      179.93      2.89 o 
  -1   6   5      216.29      214.35      2.81 o 
   0   6   5       79.81       77.76      1.58 o 
   1   6   5      246.36      244.72      2.65 o 
   2   6   5      243.34      234.57      1.58 o 
   3   6   5       85.08       81.55      1.08 o 
   4   6   5       40.70       38.74      0.74 o 
   5   6   5      172.39      159.84      1.65 o 
   6   6   5       51.17       55.17      1.48 o 
 -10   7   5       15.08       15.03      0.66 o 
  -9   7   5       10.28        9.60      0.44 o 
  -8   7   5       37.57       39.51      0.52 o 
  -7   7   5      105.36      102.85      0.99 o 
  -6   7   5        1.81        2.28      0.20 o 
  -5   7   5      396.77      382.46      2.64 o 
  -4   7   5      108.30      105.00      1.15 o 
  -3   7   5      166.12      155.17      1.75 o 
  -2   7   5      110.52      108.94      1.54 o 
  -1   7   5       87.20       84.45      1.16 o 
   0   7   5      773.62      741.50      5.46 o 
   1   7   5      709.89      694.61      6.02 o 
   2   7   5       58.52       60.53      0.74 o 
   3   7   5       66.06       68.22      0.82 o 
   4   7   5        6.36        5.59      0.34 o 
   5   7   5        2.29        4.07      0.38 o 
   6   7   5       12.61       13.49      0.70 o 
  -9   8   5       24.10       26.13      0.68 o 
  -8   8   5        1.28        1.99      0.25 o 
  -7   8   5       46.15       49.55      0.83 o 
  -6   8   5      211.06      198.26      2.05 o 
  -5   8   5      118.87      111.27      1.25 o 
  -4   8   5      992.81      957.69      6.32 o 
  -3   8   5       13.76       12.76      0.30 o 
  -2   8   5      332.76      324.32      2.39 o 
  -1   8   5      461.12      459.30      4.11 o 
   0   8   5      413.07      402.04      5.85 o 
   1   8   5      145.29      145.79      2.00 o 
   2   8   5       37.37       37.12      0.77 o 
   3   8   5      132.37      131.05      2.35 o 
   4   8   5       50.96       52.86      1.27 o 
   5   8   5       23.72       25.79      0.69 o 
  -7   9   5        3.12        3.08      0.22 o 
  -6   9   5      195.25      201.23      2.13 o 
  -5   9   5       88.07       86.55      1.38 o 
  -4   9   5       79.01       73.57      1.15 o 
  -3   9   5      220.34      236.93      2.84 o 
  -2   9   5      122.24      116.69      1.95 o 
  -1   9   5      151.33      154.91      2.36 o 
   0   9   5       55.02       54.04      0.75 o 
   1   9   5        6.96        6.27      0.30 o 
   2   9   5       30.74       28.21      0.58 o 
   3   9   5        2.21        1.85      0.22 o 
   4   9   5       19.90       22.44      0.55 o 
  -6  10   5       17.66       20.88      0.69 o 
  -5  10   5       66.46       75.21      1.81 o 
  -4  10   5       20.76       20.22      0.59 o 
  -3  10   5       68.30       76.52      2.08 o 
  -2  10   5      112.24      113.67      2.28 o 
  -1  10   5       76.56       81.26      1.41 o 
   0  10   5        7.66        9.77      1.05 o 
   1  10   5        2.92        3.44      0.41 o 
   2  10   5       65.13       71.93      1.21 o 
   3  10   5       30.94       33.77      1.19 o 
  -3  11   5      201.45      239.88      5.09 o 
  -2  11   5       26.96       25.30      0.76 o 
  -1  11   5      273.77      298.08      6.62 o 
   0  11   5        6.21        5.89      0.76 o 
  -6 -10   6       43.44       44.98      1.19 o 
  -5 -10   6       24.88       25.79      0.88 o 
  -4 -10   6       18.13       19.31      0.81 o 
  -3 -10   6       51.78       49.68      1.41 o 
  -2 -10   6       10.16        8.54      0.65 o 
  -1 -10   6       26.72       33.30      1.13 o 
   0 -10   6       30.27       30.69      1.06 o 
   1 -10   6       48.46       52.53      1.36 o 
  -8  -9   6       42.79       52.42      1.75 o 
  -7  -9   6       30.13       36.90      0.98 o 
  -6  -9   6       30.92       30.93      1.06 o 
  -5  -9   6        7.38        7.44      0.40 o 
  -4  -9   6       83.58       87.63      1.33 o 
  -3  -9   6       20.64       23.61      1.11 o 
  -2  -9   6       11.79       13.50      0.50 o 
  -1  -9   6       51.57       53.45      2.34 o 
   0  -9   6       23.09       27.86      0.65 o 
   1  -9   6       70.82       78.22      1.22 o 
   2  -9   6        6.72        7.05      0.42 o 
  -9  -8   6       25.31       31.17      1.17 o 
  -8  -8   6       20.64       20.83      0.45 o 
  -7  -8   6       22.58       23.49      0.58 o 
  -6  -8   6       96.15       93.57      1.45 o 
  -5  -8   6      117.38      115.05      1.84 o 
  -4  -8   6       89.15       84.15      1.49 o 
  -3  -8   6        8.33        8.10      0.47 o 
  -2  -8   6      289.62      281.63      3.02 o 
  -1  -8   6       42.22       45.60      0.99 o 
   0  -8   6       42.12       40.19      1.27 o 
   1  -8   6       85.87       89.84      1.12 o 
   2  -8   6       10.95       11.41      0.44 o 
   3  -8   6      127.21      134.18      2.16 o 
   4  -8   6        2.79        1.69      0.31 o 
 -10  -7   6       55.71       60.81      1.40 o 
  -9  -7   6      167.94      169.80      2.11 o 
  -8  -7   6        3.48        3.24      0.22 o 
  -7  -7   6       10.94       10.32      0.33 o 
  -6  -7   6      398.45      378.68      3.29 o 
  -5  -7   6      191.53      182.96      2.24 o 
  -4  -7   6      608.65      554.36      5.68 o 
  -3  -7   6      154.15      150.36      1.56 o 
  -2  -7   6      163.13      172.00      1.83 o 
  -1  -7   6      243.31      237.39      2.63 o 
   0  -7   6       22.83       24.31      0.86 o 
   1  -7   6      228.44      224.21      2.90 o 
   2  -7   6       89.46       92.02      2.48 o 
   3  -7   6       56.95       59.58      1.00 o 
   4  -7   6       37.02       35.33      0.81 o 
   5  -7   6       90.27       94.35      1.94 o 
 -10  -6   6        4.84        5.94      0.38 o 
  -9  -6   6       13.66       12.68      0.40 o 
  -8  -6   6       34.37       35.76      0.58 o 
  -7  -6   6      106.87      102.30      1.00 o 
  -6  -6   6       42.79       40.01      0.64 o 
  -5  -6   6        9.29        9.02      0.31 o 
  -4  -6   6       13.00        9.60      0.34 o 
  -3  -6   6      155.50      145.08      1.49 o 
  -2  -6   6       11.50       13.54      0.51 o 
  -1  -6   6       29.74       29.20      0.66 o 
   0  -6   6      753.92      700.34      5.59 o 
   1  -6   6      607.88      577.22      6.60 o 
   2  -6   6       63.46       64.58      1.04 o 
   3  -6   6       41.09       42.35      1.29 o 
   4  -6   6      123.47      117.28      1.35 o 
   5  -6   6        6.65        5.22      0.49 o 
 -10  -5   6       10.76       10.72      0.54 o 
  -9  -5   6       42.29       42.80      0.61 o 
  -8  -5   6       52.87       52.61      0.69 o 
  -7  -5   6      118.42      120.22      1.08 o 
  -6  -5   6      191.32      183.72      1.49 o 
  -5  -5   6       70.04       73.38      1.64 o 
  -4  -5   6       43.67       46.22      0.67 o 
  -3  -5   6       16.04       17.55      0.40 o 
  -2  -5   6       25.98       26.99      0.55 o 
  -1  -5   6      147.49      144.89      2.48 o 
   0  -5   6       22.25       22.82      0.79 o 
   1  -5   6      136.11      128.50      1.62 o 
   2  -5   6        4.71        5.37      0.93 o 
   3  -5   6      152.85      158.47      1.81 o 
   4  -5   6       35.01       36.65      0.65 o 
   5  -5   6       92.87       90.56      1.25 o 
   6  -5   6       20.79       20.48      0.59 o 
 -11  -4   6       24.43       24.45      0.88 o 
 -10  -4   6       31.08       31.26      0.85 o 
  -9  -4   6       42.08       44.34      0.71 o 
  -8  -4   6      458.57      443.40      3.21 o 
  -7  -4   6      392.68      380.92      2.62 o 
  -6  -4   6      422.55      421.46      3.11 o 
  -5  -4   6      129.52      124.07      1.51 o 
  -4  -4   6      230.46      218.10      1.85 o 
  -3  -4   6       95.45      102.13      1.04 o 
  -2  -4   6       43.23       38.86      0.62 o 
  -1  -4   6        6.45        6.35      0.36 o 
   0  -4   6       21.03       17.99      0.69 o 
   1  -4   6       16.85       15.09      0.70 o 
   2  -4   6       56.03       49.56      1.67 o 
   3  -4   6      128.08      110.79      1.15 o 
   4  -4   6       77.17       82.45      1.15 o 
   5  -4   6       19.39       22.56      0.49 o 
   6  -4   6       12.12       14.34      0.53 o 
 -11  -3   6        9.12        8.09      0.60 o 
 -10  -3   6      117.88      115.64      1.39 o 
  -9  -3   6      179.76      174.59      1.97 o 
  -8  -3   6       83.56       75.50      0.80 o 
  -7  -3   6      271.83      275.22      3.10 o 
  -6  -3   6      234.08      231.31      2.76 o 
  -5  -3   6      293.05      292.35      2.63 o 
  -4  -3   6       19.18       18.70      0.40 o 
  -3  -3   6      152.68      152.55      1.99 o 
  -2  -3   6      252.38      290.85      3.38 o 
  -1  -3   6      289.67      320.28      3.59 o 
   0  -3   6       85.68       87.45      1.62 o 
   1  -3   6       35.84       38.91      0.89 o 
   2  -3   6      328.38      320.62      3.90 o 
   3  -3   6       73.73       74.10      0.92 o 
   4  -3   6      270.22      264.57      3.15 o 
   5  -3   6       36.91       37.18      0.65 o 
   6  -3   6       73.56       75.58      1.16 o 
   7  -3   6       50.13       59.83      1.86 o 
 -12  -2   6       79.44       84.68      1.30 o 
 -11  -2   6        8.38        9.43      0.36 o 
 -10  -2   6      158.32      163.61      1.72 o 
  -9  -2   6       13.41       12.65      0.47 o 
  -8  -2   6       93.24       94.96      1.06 o 
  -7  -2   6      130.29      129.56      1.35 o 
  -6  -2   6     1000.54      993.36      9.93 o 
  -5  -2   6      485.39      480.64      5.07 o 
  -4  -2   6        4.04        5.15      0.46 o 
  -3  -2   6     1128.81     1144.63     13.03 o 
  -2  -2   6      646.22      655.16      7.76 o 
  -1  -2   6      627.94      669.29      9.22 o 
   0  -2   6      117.50      120.61      1.88 o 
   1  -2   6      309.91      318.80      5.16 o 
   2  -2   6      504.66      534.83      5.37 o 
   3  -2   6       74.39       68.56      2.13 o 
   4  -2   6       27.32       26.82      0.58 o 
   5  -2   6       41.48       40.03      0.68 o 
   6  -2   6      101.57      102.32      1.28 o 
   7  -2   6       37.44       38.27      0.92 o 
 -12  -1   6        9.60       10.15      0.39 o 
 -11  -1   6       28.65       30.87      0.59 o 
 -10  -1   6        0.42        1.71      0.22 o 
  -9  -1   6      184.47      169.00      1.69 o 
  -8  -1   6      193.83      178.65      2.34 o 
  -7  -1   6      403.96      413.45      4.95 o 
  -6  -1   6      168.02      166.35      2.42 o 
  -5  -1   6      183.62      190.00      2.63 o 
  -4  -1   6       88.35       85.50      1.59 o 
  -3  -1   6       47.87       49.47      1.00 o 
  -2  -1   6      145.87      156.75      3.71 o 
  -1  -1   6      294.10      296.77      3.35 o 
   0  -1   6       51.82       37.27      1.19 o 
   1  -1   6      177.37      176.41      2.53 o 
   2  -1   6      275.19      298.81      3.22 o 
   3  -1   6       43.40       42.96      0.96 o 
   4  -1   6        9.58       11.11      0.37 o 
   5  -1   6      147.75      142.94      2.24 o 
   6  -1   6        4.02        4.03      0.28 o 
   7  -1   6        1.58        2.22      0.23 o 
 -12   0   6       82.30       83.04      1.07 o 
 -11   0   6        1.27        0.66      0.20 o 
 -10   0   6       40.01       30.38      0.58 o 
  -9   0   6       97.90       90.46      1.06 o 
  -8   0   6        5.58        3.38      0.22 o 
  -7   0   6      245.35      239.75      3.51 o 
  -6   0   6      135.88      138.56      1.58 o 
  -5   0   6        3.99        4.09      0.32 o 
  -4   0   6      683.57      703.36      8.20 o 
  -3   0   6        0.21        0.33      0.17 o 
  -2   0   6       32.99       47.52      0.84 o 
  -1   0   6        7.77        5.41      0.30 o 
   0   0   6       34.85       39.91      1.46 o 
   1   0   6       45.22       59.98      1.25 o 
   2   0   6      115.83      107.75      1.62 o 
   3   0   6       33.87       29.06      0.70 o 
   4   0   6      198.91      196.62      2.49 o 
   5   0   6      482.65      465.62      3.61 o 
   6   0   6      107.12      103.70      1.30 o 
   7   0   6       77.57       76.50      1.05 o 
 -12   1   6        9.64        9.83      0.43 o 
 -11   1   6       27.78       30.33      0.54 o 
 -10   1   6        0.46        2.00      0.19 o 
  -9   1   6      187.43      169.61      2.18 o 
  -8   1   6      194.32      182.70      1.84 o 
  -7   1   6      401.88      402.05      3.94 o 
  -6   1   6      172.23      166.51      2.41 o 
  -5   1   6      182.77      181.62      4.34 o 
  -4   1   6       88.89       87.16      2.57 o 
  -3   1   6       47.99       48.64      1.14 o 
  -2   1   6      145.73      155.28      3.01 o 
  -1   1   6      294.45      298.02      6.13 o 
   0   1   6       51.55       39.36      1.25 o 
   1   1   6      176.33      170.43      2.55 o 
   2   1   6      274.24      292.74      3.26 o 
   3   1   6       42.97       43.74      1.05 o 
   4   1   6        9.32        9.68      0.38 o 
   5   1   6      147.82      145.19      1.68 o 
   6   1   6        3.93        4.55      0.28 o 
   7   1   6        1.75        2.31      0.32 o 
 -12   2   6       78.88       84.22      1.30 o 
 -11   2   6        8.27       10.49      0.69 o 
 -10   2   6      157.42      161.64      1.47 o 
  -9   2   6       13.54       12.66      0.32 o 
  -8   2   6       91.55       93.58      0.91 o 
  -7   2   6      131.57      130.20      1.48 o 
  -6   2   6     1001.74     1000.24      9.68 o 
  -5   2   6      487.57      484.23      4.52 o 
  -4   2   6        3.81        4.56      0.35 o 
  -3   2   6     1127.36     1137.08     11.58 o 
  -2   2   6      648.78      659.18      6.92 o 
  -1   2   6      627.72      656.15      6.96 o 
   0   2   6      118.63      119.71      1.45 o 
   1   2   6      310.66      315.49      5.43 o 
   2   2   6      506.22      530.99      5.39 o 
   3   2   6       73.24       67.95      1.74 o 
   4   2   6       28.00       26.93      0.68 o 
   5   2   6       42.01       40.90      0.62 o 
   6   2   6      103.69      103.58      1.08 o 
   7   2   6       37.45       39.06      1.32 o 
 -11   3   6        9.11        8.74      0.49 o 
 -10   3   6      118.03      115.50      1.27 o 
  -9   3   6      178.51      172.28      1.61 o 
  -8   3   6       82.62       74.22      0.92 o 
  -7   3   6      269.70      273.48      2.57 o 
  -6   3   6      236.40      230.73      2.42 o 
  -5   3   6      290.53      288.91      2.67 o 
  -4   3   6       18.98       19.56      1.31 o 
  -3   3   6      152.30      148.46      1.53 o 
  -2   3   6      254.25      286.21      2.60 o 
  -1   3   6      288.86      319.52      2.73 o 
   0   3   6       85.47       88.09      1.02 o 
   1   3   6       36.04       39.75      0.68 o 
   2   3   6      327.42      323.04      3.21 o 
   3   3   6       74.46       75.59      0.76 o 
   4   3   6      269.16      268.13      2.36 o 
   5   3   6       36.93       38.06      0.68 o 
   6   3   6       73.86       77.48      1.02 o 
   7   3   6       49.53       56.43      1.04 o 
 -11   4   6       24.37       24.42      0.67 o 
 -10   4   6       31.09       32.54      1.06 o 
  -9   4   6       41.77       43.46      0.59 o 
  -8   4   6      459.67      444.39      3.21 o 
  -7   4   6      386.81      371.12      2.58 o 
  -6   4   6      420.97      414.36      4.75 o 
  -5   4   6      128.83      121.58      1.53 o 
  -4   4   6      231.64      220.23      2.06 o 
  -3   4   6       95.59      103.11      1.31 o 
  -2   4   6       44.24       38.51      0.70 o 
  -1   4   6        6.14        6.09      0.33 o 
   0   4   6       21.11       18.84      0.53 o 
   1   4   6       16.77       14.99      0.49 o 
   2   4   6       55.50       49.96      0.83 o 
   3   4   6      126.97      109.95      0.97 o 
   4   4   6       77.55       83.36      1.09 o 
   5   4   6       18.92       20.88      0.96 o 
   6   4   6       11.26       14.13      0.57 o 
   7   4   6       70.84       69.84      1.23 o 
 -11   5   6       63.32       68.80      2.09 o 
 -10   5   6       10.84       10.81      0.49 o 
  -9   5   6       41.46       41.56      0.83 o 
  -8   5   6       54.28       54.57      0.82 o 
  -7   5   6      120.85      121.69      1.12 o 
  -6   5   6      191.26      182.61      1.51 o 
  -5   5   6       68.77       70.31      3.58 o 
  -4   5   6       44.04       46.29      1.14 o 
  -3   5   6       15.61       17.45      0.79 o 
  -2   5   6       25.91       27.00      0.78 o 
  -1   5   6      146.41      143.64      2.11 o 
   0   5   6       22.60       24.13      0.78 o 
   1   5   6      137.60      133.03      1.95 o 
   2   5   6        4.85        4.04      0.21 o 
   3   5   6      153.21      157.27      1.30 o 
   4   5   6       35.48       37.59      0.54 o 
   5   5   6       94.33       92.53      1.13 o 
   6   5   6       21.24       21.35      0.41 o 
 -10   6   6        5.08        6.81      0.45 o 
  -9   6   6       14.06       12.68      0.50 o 
  -8   6   6       35.48       37.79      0.70 o 
  -7   6   6      107.45      103.46      1.10 o 
  -6   6   6       42.60       38.81      0.51 o 
  -5   6   6        9.90        9.01      0.29 o 
  -4   6   6       12.70        8.85      0.41 o 
  -3   6   6      153.53      141.78      1.62 o 
  -2   6   6       11.45       13.69      0.50 o 
  -1   6   6       30.96       31.09      0.67 o 
   0   6   6      752.16      697.38      4.02 o 
   1   6   6      608.26      577.95      3.91 o 
   2   6   6       64.21       65.97      0.72 o 
   3   6   6       41.22       41.38      0.55 o 
   4   6   6      120.73      115.97      1.18 o 
   5   6   6        6.56        6.52      0.48 o 
   6   6   6       17.23       14.90      0.54 o 
  -9   7   6      168.00      175.36      2.66 o 
  -8   7   6        3.24        3.53      0.25 o 
  -7   7   6       10.78       11.68      0.60 o 
  -6   7   6      400.29      381.70      2.63 o 
  -5   7   6      191.06      179.57      1.54 o 
  -4   7   6      610.17      550.42      3.50 o 
  -3   7   6      153.67      150.78      1.22 o 
  -2   7   6      162.60      168.13      1.33 o 
  -1   7   6      243.07      242.30      1.95 o 
   0   7   6       22.13       23.05      0.36 o 
   1   7   6      225.96      224.60      1.93 o 
   2   7   6       88.40       91.06      0.98 o 
   3   7   6       57.33       59.74      0.90 o 
   4   7   6       36.46       33.03      0.73 o 
   5   7   6       90.55       90.93      2.28 o 
  -9   8   6       24.81       29.38      0.81 o 
  -8   8   6       20.52       21.63      0.70 o 
  -7   8   6       22.20       23.33      0.55 o 
  -6   8   6       96.93       94.64      1.09 o 
  -5   8   6      117.20      113.45      1.15 o 
  -4   8   6       88.94       82.97      0.80 o 
  -3   8   6        8.81        9.01      0.39 o 
  -2   8   6      289.77      288.41      2.69 o 
  -1   8   6       42.14       46.85      0.66 o 
   0   8   6       43.84       43.63      1.01 o 
   1   8   6       83.70       84.52      1.05 o 
   2   8   6       10.66       10.47      0.41 o 
   3   8   6      127.16      131.86      3.53 o 
   4   8   6        3.04        1.52      0.26 o 
  -7   9   6       29.88       37.00      0.80 o 
  -6   9   6       31.99       31.57      1.32 o 
  -5   9   6        7.91        7.49      0.43 o 
  -4   9   6       82.70       83.36      1.16 o 
  -3   9   6       20.12       23.43      0.56 o 
  -2   9   6       11.36       12.71      0.48 o 
  -1   9   6       51.74       52.98      1.27 o 
   0   9   6       22.59       25.63      0.50 o 
   1   9   6       71.34       79.19      1.70 o 
   2   9   6        6.59        6.46      0.29 o 
   3   9   6       13.71       14.61      0.52 o 
  -6  10   6       43.72       47.76      1.50 o 
  -5  10   6       25.39       24.56      0.66 o 
  -4  10   6       18.33       19.81      0.62 o 
  -3  10   6       52.45       53.24      1.79 o 
  -2  10   6       10.37       10.05      0.50 o 
  -1  10   6       26.57       33.99      0.78 o 
   0  10   6       31.90       31.19      0.72 o 
   1  10   6       48.82       55.38      1.17 o 
  -5 -10   7       11.89       11.27      0.56 o 
  -4 -10   7       24.72       27.96      0.64 o 
  -3 -10   7       51.13       54.05      3.68 o 
  -2 -10   7        9.77       11.29      0.77 o 
  -1 -10   7       49.51       52.45      1.33 o 
  -7  -9   7       56.62       58.59      0.99 o 
  -6  -9   7      102.26      107.71      1.64 o 
  -5  -9   7       15.52       15.56      1.49 o 
  -4  -9   7       54.33       57.45      2.09 o 
  -3  -9   7       53.72       56.63      1.41 o 
  -2  -9   7       20.28       20.24      1.02 o 
  -1  -9   7       11.79       12.05      0.74 o 
   0  -9   7        3.94        4.51      0.40 o 
   1  -9   7       85.88       91.28      2.48 o 
  -8  -8   7       30.30       30.63      0.81 o 
  -7  -8   7       41.50       40.81      0.78 o 
  -6  -8   7        1.72        2.21      0.20 o 
  -5  -8   7       11.74        8.37      0.36 o 
  -4  -8   7       46.02       44.23      1.59 o 
  -3  -8   7        8.87        9.38      0.38 o 
  -2  -8   7       18.68       19.69      0.59 o 
  -1  -8   7      124.77      118.75      1.57 o 
   0  -8   7       13.61       14.75      0.66 o 
   1  -8   7       12.83       11.90      0.49 o 
   2  -8   7       37.70       38.47      2.25 o 
   3  -8   7       17.58       19.28      0.66 o 
  -9  -7   7       19.12       19.08      0.40 o 
  -8  -7   7       12.26       13.67      0.39 o 
  -7  -7   7      142.56      141.41      1.48 o 
  -6  -7   7       80.16       85.26      0.92 o 
  -5  -7   7        3.34        4.81      0.33 o 
  -4  -7   7      151.07      138.23      1.42 o 
  -3  -7   7      109.19       99.28      1.19 o 
  -2  -7   7      158.51      142.35      1.78 o 
  -1  -7   7       75.13       76.16      1.21 o 
   0  -7   7      506.38      480.46      4.66 o 
   1  -7   7       81.56       83.11      1.49 o 
   2  -7   7       11.57       12.37      0.75 o 
   3  -7   7       80.23       86.11      1.77 o 
   4  -7   7      105.44      110.05      2.19 o 
 -10  -6   7      285.99      289.91      3.40 o 
  -9  -6   7       61.25       59.15      1.28 o 
  -8  -6   7       12.70       14.15      0.51 o 
  -7  -6   7       33.37       29.89      0.54 o 
  -6  -6   7       96.40       99.34      1.12 o 
  -5  -6   7      143.95      136.03      1.36 o 
  -4  -6   7      149.57      131.45      1.37 o 
  -3  -6   7       63.21       60.72      0.78 o 
  -2  -6   7       90.91       81.45      1.66 o 
  -1  -6   7       67.43       62.57      0.98 o 
   0  -6   7      233.02      215.12      2.38 o 
   1  -6   7       62.58       63.05      0.91 o 
   2  -6   7       11.81       11.04      0.46 o 
   3  -6   7        0.91        0.97      0.29 o 
   4  -6   7       52.24       53.22      1.29 o 
 -10  -5   7       55.43       57.51      1.48 o 
  -9  -5   7      130.61      131.88      1.27 o 
  -8  -5   7      143.54      138.11      1.39 o 
  -7  -5   7        9.40        9.87      0.39 o 
  -6  -5   7       20.16       19.45      0.37 o 
  -5  -5   7       12.22       13.23      0.36 o 
  -4  -5   7       47.01       46.70      0.76 o 
  -3  -5   7       46.82       50.68      0.84 o 
  -2  -5   7        3.81        2.64      0.35 o 
  -1  -5   7       12.64       14.22      0.42 o 
   0  -5   7       13.03       14.38      0.80 o 
   1  -5   7       38.12       35.19      0.66 o 
   2  -5   7      176.85      172.51      2.17 o 
   3  -5   7      136.88      129.10      1.72 o 
   4  -5   7       56.72       58.58      0.93 o 
   5  -5   7       32.33       38.53      0.74 o 
 -11  -4   7       64.45       68.60      1.23 o 
 -10  -4   7       17.48       19.66      0.47 o 
  -9  -4   7      165.25      161.36      1.85 o 
  -8  -4   7       41.81       40.99      0.65 o 
  -7  -4   7      235.80      228.11      1.71 o 
  -6  -4   7       31.48       29.63      0.50 o 
  -5  -4   7       54.09       46.42      0.73 o 
  -4  -4   7       37.65       40.60      1.32 o 
  -3  -4   7        2.11        3.46      0.28 o 
  -2  -4   7        9.51       13.02      0.47 o 
  -1  -4   7      499.89      450.32      4.51 o 
   0  -4   7       55.43       49.61      0.96 o 
   1  -4   7        0.73        1.31      0.23 o 
   2  -4   7      245.85      227.89      2.81 o 
   3  -4   7      174.48      176.64      1.91 o 
   4  -4   7        8.97       10.26      0.35 o 
   5  -4   7      127.28      131.23      1.87 o 
 -11  -3   7        6.21        5.46      0.34 o 
 -10  -3   7       46.12       47.69      0.89 o 
  -9  -3   7       48.29       47.14      0.82 o 
  -8  -3   7      395.62      387.64      2.82 o 
  -7  -3   7      142.43      146.95      1.30 o 
  -6  -3   7      314.58      292.04      2.62 o 
  -5  -3   7      148.74      144.06      1.92 o 
  -4  -3   7       50.22       52.23      0.86 o 
  -3  -3   7      103.81      111.68      1.40 o 
  -2  -3   7       32.22       33.66      0.88 o 
  -1  -3   7      149.00      148.28      2.70 o 
   0  -3   7        1.23        2.42      0.35 o 
   1  -3   7       39.52       36.46      0.80 o 
   2  -3   7       13.38       12.94      0.63 o 
   3  -3   7        6.41        6.77      0.34 o 
   4  -3   7       50.14       52.18      0.78 o 
   5  -3   7       64.74       67.13      1.29 o 
   6  -3   7       36.93       38.72      1.17 o 
 -11  -2   7      114.36      120.47      2.17 o 
 -10  -2   7       78.32       77.71      1.56 o 
  -9  -2   7        3.92        4.79      0.95 o 
  -8  -2   7      281.72      269.01      2.44 o 
  -7  -2   7      250.60      242.04      2.18 o 
  -6  -2   7       56.71       58.53      0.87 o 
  -5  -2   7      533.32      514.50      6.27 o 
  -4  -2   7      227.32      223.92      3.10 o 
  -3  -2   7       67.72       64.68      1.05 o 
  -2  -2   7       69.47       83.28      1.22 o 
  -1  -2   7      607.30      621.17      7.16 o 
   0  -2   7       88.04      102.37      1.65 o 
   1  -2   7      192.74      186.24      1.72 o 
   2  -2   7      151.23      146.44      1.88 o 
   3  -2   7        9.39       10.06      0.39 o 
   4  -2   7       11.18       10.58      0.35 o 
   5  -2   7        0.76        0.69      0.21 o 
   6  -2   7       35.02       38.79      0.91 o 
 -12  -1   7       68.35       75.56      1.35 o 
 -11  -1   7       69.60       70.46      1.04 o 
 -10  -1   7       75.36       72.52      1.38 o 
  -9  -1   7      106.68      108.40      1.16 o 
  -8  -1   7       43.78       42.97      0.73 o 
  -7  -1   7       99.09       90.40      1.13 o 
  -6  -1   7      344.51      356.83      3.77 o 
  -5  -1   7      304.72      298.98      3.94 o 
  -4  -1   7      246.93      242.57      3.27 o 
  -3  -1   7      182.85      182.86      3.06 o 
  -2  -1   7      307.08      317.49      4.08 o 
  -1  -1   7      170.04      169.44      3.54 o 
   0  -1   7       17.64       19.62      0.69 o 
   1  -1   7      589.47      563.27      5.10 o 
   2  -1   7      270.16      260.57      3.07 o 
   3  -1   7       71.19       71.77      1.11 o 
   4  -1   7      115.15      117.80      2.02 o 
   5  -1   7       38.24       36.99      0.56 o 
   6  -1   7       76.98       78.50      1.27 o 
 -12   0   7        3.99        4.37      0.26 o 
 -11   0   7       27.09       27.28      0.54 o 
 -10   0   7        7.19        5.26      0.51 o 
  -9   0   7       16.51       14.33      0.50 o 
  -8   0   7        5.71        6.07      0.30 o 
  -7   0   7      125.38      126.71      1.40 o 
  -6   0   7        9.90       10.24      0.63 o 
  -5   0   7       65.35       60.67      1.14 o 
  -4   0   7       20.46       19.05      0.59 o 
  -3   0   7      537.24      499.11      6.03 o 
  -2   0   7        8.34        8.61      0.46 o 
  -1   0   7      102.25       94.44      1.47 o 
   0   0   7     1612.33     1569.02     18.55 o 
   1   0   7     1552.72     1535.20     12.79 o 
   2   0   7       19.89       17.34      0.42 o 
   3   0   7      230.86      213.82      2.28 o 
   4   0   7       79.80       78.48      0.94 o 
   5   0   7       24.07       24.81      0.59 o 
   6   0   7       38.30       39.13      0.58 o 
 -12   1   7       68.23       74.44      1.14 o 
 -11   1   7       70.10       70.85      1.04 o 
 -10   1   7       73.83       69.74      0.82 o 
  -9   1   7      108.07      107.12      1.07 o 
  -8   1   7       43.68       43.35      0.72 o 
  -7   1   7      100.30       92.76      1.21 o 
  -6   1   7      343.38      344.91      3.17 o 
  -5   1   7      304.15      301.80      3.40 o 
  -4   1   7      246.65      239.20      2.81 o 
  -3   1   7      182.12      183.65      2.07 o 
  -2   1   7      308.84      316.45      3.65 o 
  -1   1   7      169.78      173.13      2.25 o 
   0   1   7       17.47       18.58      0.59 o 
   1   1   7      593.18      569.63      5.40 o 
   2   1   7      270.27      258.06      3.83 o 
   3   1   7       70.59       71.18      0.89 o 
   4   1   7      117.03      118.07      1.43 o 
   5   1   7       39.85       38.87      0.64 o 
   6   1   7       78.70       79.74      3.21 o 
 -12   2   7       25.70       30.50      1.00 o 
 -11   2   7      113.84      117.83      1.75 o 
 -10   2   7       79.37       78.00      1.25 o 
  -9   2   7        4.33        5.72      0.29 o 
  -8   2   7      283.67      272.67      2.12 o 
  -7   2   7      253.35      245.10      2.37 o 
  -6   2   7       56.52       59.83      0.86 o 
  -5   2   7      530.47      501.12      3.98 o 
  -4   2   7      225.96      219.31      2.72 o 
  -3   2   7       67.72       63.36      1.18 o 
  -2   2   7       70.67       81.31      1.15 o 
  -1   2   7      603.44      608.50      5.39 o 
   0   2   7       87.03       97.43      1.23 o 
   1   2   7      194.24      190.78      2.13 o 
   2   2   7      151.30      148.35      1.35 o 
   3   2   7        9.07       10.46      0.49 o 
   4   2   7       10.90       11.05      0.53 o 
   5   2   7        0.61        0.84      0.16 o 
   6   2   7       34.18       38.46      0.87 o 
 -11   3   7        6.61        5.38      0.39 o 
 -10   3   7       45.84       47.27      0.80 o 
  -9   3   7       47.86       45.94      0.67 o 
  -8   3   7      396.66      393.71      2.97 o 
  -7   3   7      142.98      142.48      1.29 o 
  -6   3   7      316.20      295.44      3.20 o 
  -5   3   7      149.38      142.60      1.72 o 
  -4   3   7       51.61       54.27      1.29 o 
  -3   3   7      104.54      116.20      3.93 o 
  -2   3   7       33.08       34.84      0.60 o 
  -1   3   7      150.54      150.14      1.37 o 
   0   3   7        1.22        2.72      0.51 o 
   1   3   7       40.11       37.63      0.85 o 
   2   3   7       13.62       12.34      0.33 o 
   3   3   7        6.35        6.65      0.30 o 
   4   3   7       51.08       52.25      0.83 o 
   5   3   7       64.91       68.12      1.06 o 
   6   3   7       36.95       39.01      1.18 o 
 -11   4   7       62.28       67.50      0.91 o 
 -10   4   7       16.69       18.73      0.46 o 
  -9   4   7      166.37      163.05      1.35 o 
  -8   4   7       41.78       43.15      0.54 o 
  -7   4   7      234.88      228.10      1.55 o 
  -6   4   7       31.47       30.46      0.44 o 
  -5   4   7       53.70       47.53      0.95 o 
  -4   4   7       37.53       39.10      0.78 o 
  -3   4   7        2.33        4.31      0.61 o 
  -2   4   7        9.31       13.00      0.64 o 
  -1   4   7      499.15      452.56      4.59 o 
   0   4   7       55.65       49.46      0.76 o 
   1   4   7        0.72        2.02      0.25 o 
   2   4   7      245.33      228.16      1.67 o 
   3   4   7      172.69      174.23      1.95 o 
   4   4   7        9.16       10.54      0.38 o 
   5   4   7      128.32      133.12      2.58 o 
   6   4   7        2.91        3.50      0.31 o 
 -11   5   7        2.54        2.93      0.77 o 
 -10   5   7       55.09       55.35      0.84 o 
  -9   5   7      131.13      129.80      1.59 o 
  -8   5   7      141.89      136.67      1.49 o 
  -7   5   7       10.04        9.99      0.31 o 
  -6   5   7       20.38       18.56      0.38 o 
  -5   5   7       12.69       13.41      0.28 o 
  -4   5   7       47.01       46.42      0.82 o 
  -3   5   7       46.28       48.79      0.96 o 
  -2   5   7        3.50        1.82      0.29 o 
  -1   5   7       12.85       13.20      0.30 o 
   0   5   7       12.70       13.36      0.27 o 
   1   5   7       38.08       35.73      0.47 o 
   2   5   7      177.09      173.71      1.38 o 
   3   5   7      134.98      125.98      1.49 o 
   4   5   7       56.87       58.96      0.82 o 
   5   5   7       33.08       38.03      0.57 o 
 -10   6   7      288.03      287.53      3.23 o 
  -9   6   7       61.93       59.41      0.74 o 
  -8   6   7       13.12       15.46      0.39 o 
  -7   6   7       33.61       30.07      0.50 o 
  -6   6   7       96.29       98.49      0.94 o 
  -5   6   7      143.97      138.73      1.08 o 
  -4   6   7      148.15      128.76      1.00 o 
  -3   6   7       64.07       62.04      0.64 o 
  -2   6   7       90.87       84.02      0.80 o 
  -1   6   7       65.91       61.61      0.60 o 
   0   6   7      231.42      217.05      1.68 o 
   1   6   7       61.24       61.44      0.70 o 
   2   6   7       11.52       11.26      0.32 o 
   3   6   7        0.94        0.52      0.14 o 
   4   6   7       51.88       51.35      1.06 o 
  -9   7   7       18.87       18.18      0.65 o 
  -8   7   7       12.66       14.67      0.51 o 
  -7   7   7      143.36      141.46      1.36 o 
  -6   7   7       80.17       84.20      0.87 o 
  -5   7   7        2.99        3.52      0.22 o 
  -4   7   7      151.23      137.42      1.14 o 
  -3   7   7      109.42       98.36      0.91 o 
  -2   7   7      157.27      146.72      1.19 o 
  -1   7   7       76.31       78.22      0.73 o 
   0   7   7      507.07      480.47      3.59 o 
   1   7   7       84.22       83.05      1.00 o 
   2   7   7       10.86       11.65      0.57 o 
   3   7   7       80.56       85.36      1.31 o 
   4   7   7      105.70      102.76      2.49 o 
  -8   8   7       30.50       31.54      0.85 o 
  -7   8   7       41.29       41.08      0.62 o 
  -6   8   7        1.78        2.18      0.20 o 
  -5   8   7       12.47       10.22      0.48 o 
  -4   8   7       46.51       43.91      0.55 o 
  -3   8   7        9.22        9.99      0.30 o 
  -2   8   7       19.36       20.72      0.59 o 
  -1   8   7      124.48      122.26      2.19 o 
   0   8   7       14.27       14.90      0.44 o 
   1   8   7       13.64       13.45      1.01 o 
   2   8   7       36.39       37.64      0.75 o 
   3   8   7       17.93       19.29      0.56 o 
  -6   9   7      103.31      106.29      2.01 o 
  -5   9   7       15.62       15.31      0.45 o 
  -4   9   7       55.38       59.33      0.89 o 
  -3   9   7       53.94       58.06      2.04 o 
  -2   9   7       21.15       21.44      0.79 o 
  -1   9   7       12.43       13.50      0.64 o 
   0   9   7        3.99        4.96      0.32 o 
   1   9   7       84.22       88.83      1.03 o 
  -5  10   7       11.65       10.40      0.72 o 
  -4  10   7       24.85       26.10      0.75 o 
  -3  10   7       52.85       54.56      1.19 o 
  -2  10   7        9.49       11.21      0.77 o 
  -1  10   7       49.07       52.95      1.76 o 
  -6  -9   8      107.78      117.48      9.91 o 
  -5  -9   8        5.55        6.15      0.39 o 
  -4  -9   8       36.21       32.52      1.09 o 
  -3  -9   8       11.39       12.28      0.45 o 
  -2  -9   8        1.75        2.66      0.23 o 
  -1  -9   8      102.02      112.61      3.53 o 
  -8  -8   8        1.84        3.47      0.38 o 
  -7  -8   8       37.36       37.03      0.67 o 
  -6  -8   8       86.00       85.42      2.31 o 
  -5  -8   8      115.45      118.00      3.85 o 
  -4  -8   8       56.61       57.91      0.94 o 
  -3  -8   8        3.52        4.08      0.24 o 
  -2  -8   8       53.06       57.40      1.17 o 
  -1  -8   8        9.90        9.99      0.39 o 
   0  -8   8       21.23       17.48      0.70 o 
   1  -8   8       86.78      100.33      2.07 o 
  -9  -7   8       68.55       79.53      1.73 o 
  -8  -7   8       23.09       25.65      0.60 o 
  -7  -7   8        9.09       12.19      0.52 o 
  -6  -7   8       27.27       27.86      0.47 o 
  -5  -7   8      351.78      345.82      4.91 o 
  -4  -7   8       28.28       23.36      0.49 o 
  -3  -7   8       58.01       55.63      1.07 o 
  -2  -7   8       62.72       56.51      1.16 o 
  -1  -7   8       56.52       51.90      1.04 o 
   0  -7   8      122.33      122.74      2.10 o 
   1  -7   8       56.42       51.20      2.39 o 
   2  -7   8       45.99       54.80      1.33 o 
  -9  -6   8      141.91      145.01      1.83 o 
  -8  -6   8       12.19       13.00      0.55 o 
  -7  -6   8      115.46      121.42      1.20 o 
  -6  -6   8       20.37       20.53      0.47 o 
  -5  -6   8      105.11      101.55      1.09 o 
  -4  -6   8       30.64       26.84      0.52 o 
  -3  -6   8       61.43       60.40      0.84 o 
  -2  -6   8       55.38       53.89      0.78 o 
  -1  -6   8      196.71      205.37      2.18 o 
   0  -6   8       67.22       61.71      1.17 o 
   1  -6   8       18.45       21.18      0.54 o 
   2  -6   8      114.10      115.50      1.83 o 
   3  -6   8       48.13       54.33      0.95 o 
 -10  -5   8        5.04        5.90      0.41 o 
  -9  -5   8       35.91       39.41      0.68 o 
  -8  -5   8      196.71      196.61      2.10 o 
  -7  -5   8       67.21       65.52      0.95 o 
  -6  -5   8       47.19       45.85      0.64 o 
  -5  -5   8      205.88      192.78      1.49 o 
  -4  -5   8       41.76       39.18      0.58 o 
  -3  -5   8       33.22       29.61      0.57 o 
  -2  -5   8      281.50      257.50      2.92 o 
  -1  -5   8      247.99      221.91      2.12 o 
   0  -5   8       20.90       21.99      0.75 o 
   1  -5   8       65.58       63.65      0.92 o 
   2  -5   8       39.01       32.12      0.89 o 
   3  -5   8      123.45      138.67      1.66 o 
   4  -5   8       15.51       14.39      0.56 o 
 -10  -4   8       19.06       17.30      0.98 o 
  -9  -4   8       20.01       22.60      0.53 o 
  -8  -4   8      182.57      182.31      1.69 o 
  -7  -4   8      404.15      394.38      3.57 o 
  -6  -4   8       73.35       74.00      0.76 o 
  -5  -4   8       60.57       57.05      0.89 o 
  -4  -4   8       93.26       93.86      0.98 o 
  -3  -4   8       38.79       44.46      0.62 o 
  -2  -4   8       43.78       39.81      0.81 o 
  -1  -4   8       59.84       58.68      1.20 o 
   0  -4   8       55.23       51.02      0.83 o 
   1  -4   8      180.80      178.34      1.59 o 
   2  -4   8       97.29       85.17      1.09 o 
   3  -4   8       49.10       47.71      0.78 o 
   4  -4   8       84.71       94.82      1.75 o 
 -11  -3   8       45.27       54.02      1.78 o 
 -10  -3   8       18.85       18.16      0.43 o 
  -9  -3   8       39.31       37.88      0.84 o 
  -8  -3   8       73.33       68.62      0.97 o 
  -7  -3   8      177.75      176.74      1.49 o 
  -6  -3   8     1096.26     1077.49      8.14 o 
  -5  -3   8       19.51       20.71      0.41 o 
  -4  -3   8       42.79       40.86      0.97 o 
  -3  -3   8       39.70       35.90      0.61 o 
  -2  -3   8       77.65       79.45      1.02 o 
  -1  -3   8       15.94       15.97      0.35 o 
   0  -3   8       31.77       37.99      0.57 o 
   1  -3   8      104.79      100.53      1.16 o 
   2  -3   8       14.56       13.93      0.46 o 
   3  -3   8       41.91       44.77      0.72 o 
   4  -3   8        0.59        1.22      0.31 o 
   5  -3   8        2.97        3.57      0.49 o 
 -11  -2   8        3.30        2.98      0.50 o 
 -10  -2   8        1.63        1.48      0.29 o 
  -9  -2   8       73.28       72.73      1.03 o 
  -8  -2   8      544.54      516.02      5.20 o 
  -7  -2   8       31.21       29.13      0.50 o 
  -6  -2   8     1120.62     1097.90      7.83 o 
  -5  -2   8       23.86       20.87      0.51 o 
  -4  -2   8       75.72       72.95      1.16 o 
  -3  -2   8       57.96       58.30      0.86 o 
  -2  -2   8       32.90       31.46      0.89 o 
  -1  -2   8      374.03      373.62      5.54 o 
   0  -2   8       81.63       81.70      1.21 o 
   1  -2   8      219.50      218.42      2.28 o 
   2  -2   8      333.48      315.84      2.81 o 
   3  -2   8       22.62       20.33      0.69 o 
   4  -2   8       38.22       36.30      0.62 o 
   5  -2   8       37.08       38.33      1.36 o 
 -11  -1   8        7.27        7.08      1.10 o 
 -10  -1   8       84.84       85.05      1.84 o 
  -9  -1   8      107.15      112.01      1.41 o 
  -8  -1   8      226.58      218.57      2.00 o 
  -7  -1   8      136.39      138.59      1.47 o 
  -6  -1   8      823.03      809.73      6.28 o 
  -5  -1   8      177.74      184.25      1.58 o 
  -4  -1   8      559.70      542.81      3.96 o 
  -3  -1   8      612.48      567.39      5.42 o 
  -2  -1   8      245.88      229.97      2.60 o 
  -1  -1   8       94.97       94.39      1.61 o 
   0  -1   8      688.19      669.68      9.13 o 
   1  -1   8      513.54      509.31      4.45 o 
   2  -1   8       97.22       89.32      1.18 o 
   3  -1   8       53.91       52.36      0.82 o 
   4  -1   8       93.74       89.17      1.13 o 
   5  -1   8       55.43       52.79      0.88 o 
 -11   0   8       37.79       36.97      0.81 o 
 -10   0   8      148.51      144.83      1.55 o 
  -9   0   8       18.66       17.58      0.52 o 
  -8   0   8      193.49      184.93      3.07 o 
  -7   0   8       84.98       86.24      1.15 o 
  -6   0   8        3.56        3.57      0.28 o 
  -5   0   8        1.11        0.83      0.23 o 
  -4   0   8      712.08      662.99      7.20 o 
  -3   0   8        1.66        1.89      0.23 o 
  -2   0   8       52.35       52.50      0.75 o 
  -1   0   8      267.96      240.56      2.15 o 
   0   0   8        7.53        8.03      0.36 o 
   1   0   8      591.02      588.17      4.63 o 
   2   0   8        3.22        4.78      0.29 o 
   3   0   8        0.51        0.58      0.21 o 
   4   0   8        0.01        0.49      0.20 o 
   5   0   8       21.98       20.85      0.41 o 
 -11   1   8        7.49        9.27      0.66 o 
 -10   1   8       85.30       85.25      0.95 o 
  -9   1   8      106.04      108.23      1.18 o 
  -8   1   8      225.60      217.81      2.04 o 
  -7   1   8      136.49      141.48      1.31 o 
  -6   1   8      822.43      813.45      6.81 o 
  -5   1   8      178.76      184.96      1.76 o 
  -4   1   8      562.32      542.02      4.37 o 
  -3   1   8      605.43      566.70      4.30 o 
  -2   1   8      248.82      235.73      2.52 o 
  -1   1   8       94.04       95.61      1.53 o 
   0   1   8      695.80      668.88      7.31 o 
   1   1   8      519.19      499.66      4.46 o 
   2   1   8       97.88       88.13      1.07 o 
   3   1   8       53.91       51.67      0.84 o 
   4   1   8       92.36       88.79      1.20 o 
   5   1   8       54.26       52.08      1.35 o 
 -11   2   8        2.89        2.12      0.24 o 
 -10   2   8        1.49        1.89      0.25 o 
  -9   2   8       73.80       71.92      1.03 o 
  -8   2   8      541.57      520.31      3.94 o 
  -7   2   8       30.98       28.74      0.58 o 
  -6   2   8     1121.69     1096.16      7.83 o 
  -5   2   8       23.25       20.86      0.51 o 
  -4   2   8       75.16       75.41      0.94 o 
  -3   2   8       58.69       58.24      0.93 o 
  -2   2   8       32.74       31.51      0.60 o 
  -1   2   8      373.68      370.24      3.78 o 
   0   2   8       81.99       80.18      1.05 o 
   1   2   8      220.43      218.85      1.98 o 
   2   2   8      333.45      318.49      2.84 o 
   3   2   8       22.96       21.77      0.43 o 
   4   2   8       38.66       36.57      1.49 o 
   5   2   8       36.58       40.19      1.21 o 
 -11   3   8       44.65       51.16      1.10 o 
 -10   3   8       18.06       17.69      0.52 o 
  -9   3   8       39.67       40.34      0.57 o 
  -8   3   8       74.43       70.75      0.84 o 
  -7   3   8      179.60      178.64      1.62 o 
  -6   3   8     1093.91     1067.20      6.76 o 
  -5   3   8       19.88       21.54      0.42 o 
  -4   3   8       43.66       40.56      0.71 o 
  -3   3   8       39.43       35.49      0.73 o 
  -2   3   8       76.76       78.41      1.37 o 
  -1   3   8       16.05       15.45      0.41 o 
   0   3   8       31.50       37.46      0.62 o 
   1   3   8      105.53      102.42      1.09 o 
   2   3   8       14.76       14.48      0.48 o 
   3   3   8       40.85       43.72      0.67 o 
   4   3   8        0.69        0.80      0.24 o 
   5   3   8        3.33        3.12      0.27 o 
 -11   4   8       26.22       28.72      0.89 o 
 -10   4   8       19.64       18.32      0.47 o 
  -9   4   8       19.54       20.96      0.55 o 
  -8   4   8      182.84      183.23      1.52 o 
  -7   4   8      401.52      391.46      2.99 o 
  -6   4   8       74.05       72.39      0.81 o 
  -5   4   8       61.20       57.01      0.71 o 
  -4   4   8       92.93       92.97      0.82 o 
  -3   4   8       39.68       44.28      0.61 o 
  -2   4   8       45.56       41.51      0.47 o 
  -1   4   8       60.23       61.69      0.56 o 
   0   4   8       54.68       51.16      0.60 o 
   1   4   8      180.08      175.91      1.59 o 
   2   4   8       97.28       84.46      1.12 o 
   3   4   8       48.20       47.57      0.81 o 
   4   4   8       84.12       94.99      1.11 o 
 -10   5   8        5.31        6.09      0.29 o 
  -9   5   8       35.19       39.35      0.71 o 
  -8   5   8      195.49      192.75      1.76 o 
  -7   5   8       67.53       66.83      0.71 o 
  -6   5   8       48.08       48.40      0.54 o 
  -5   5   8      205.26      192.17      1.29 o 
  -4   5   8       41.95       39.58      0.49 o 
  -3   5   8       33.04       30.01      0.43 o 
  -2   5   8      281.84      259.70      1.77 o 
  -1   5   8      245.65      221.55      1.61 o 
   0   5   8       21.12       22.14      0.54 o 
   1   5   8       65.70       66.10      0.80 o 
   2   5   8       39.55       33.21      0.57 o 
   3   5   8      123.63      139.76      1.48 o 
   4   5   8       15.29       15.23      0.36 o 
  -9   6   8      142.84      143.27      2.16 o 
  -8   6   8       12.45       13.95      0.34 o 
  -7   6   8      116.57      123.42      1.46 o 
  -6   6   8       19.91       20.85      0.45 o 
  -5   6   8      105.13      100.07      0.96 o 
  -4   6   8       30.45       27.02      0.73 o 
  -3   6   8       61.53       60.31      0.70 o 
  -2   6   8       55.58       53.93      0.63 o 
  -1   6   8      195.77      207.34      1.63 o 
   0   6   8       67.56       61.42      0.83 o 
   1   6   8       18.79       22.18      0.53 o 
   2   6   8      114.28      112.87      1.78 o 
   3   6   8       48.01       54.73      1.77 o 
  -9   7   8       68.08       80.16      1.66 o 
  -8   7   8       23.06       25.31      0.46 o 
  -7   7   8        9.30       12.27      0.73 o 
  -6   7   8       27.45       28.00      0.50 o 
  -5   7   8      352.64      341.11      3.17 o 
  -4   7   8       27.67       23.64      0.45 o 
  -3   7   8       59.41       58.75      0.75 o 
  -2   7   8       61.11       56.73      1.04 o 
  -1   7   8       57.62       53.28      1.13 o 
   0   7   8      122.09      121.82      1.90 o 
   1   7   8       57.35       52.67      1.15 o 
   2   7   8       46.42       52.88      1.47 o 
  -7   8   8       38.55       37.39      0.60 o 
  -6   8   8       85.32       86.23      0.91 o 
  -5   8   8      113.21      113.81      2.10 o 
  -4   8   8       57.32       59.74      1.17 o 
  -3   8   8        3.48        4.23      0.27 o 
  -2   8   8       51.73       58.49      1.12 o 
  -1   8   8       10.10       10.20      0.38 o 
   0   8   8       21.23       17.80      0.44 o 
   1   8   8       86.24       92.88      1.91 o 
  -5   9   8        5.59        6.22      0.75 o 
  -4   9   8       36.96       33.15      1.13 o 
  -3   9   8       11.62       12.15      0.72 o 
  -2   9   8        1.75        2.35      0.29 o 
  -1   9   8      101.59      113.76      2.01 o 
  -6  -8   9       83.48       90.42      1.34 o 
  -5  -8   9       43.42       46.25      2.39 o 
  -4  -8   9       43.81       41.02      0.73 o 
  -3  -8   9       38.39       35.03      0.71 o 
  -2  -8   9       13.92       14.78      0.54 o 
  -1  -8   9       43.54       49.63      1.19 o 
  -7  -7   9        4.62        4.75      0.28 o 
  -6  -7   9        8.55        9.78      0.31 o 
  -5  -7   9       46.96       48.63      0.70 o 
  -4  -7   9      202.15      201.06      3.91 o 
  -3  -7   9       38.04       40.25      0.74 o 
  -2  -7   9       28.59       33.17      0.89 o 
  -1  -7   9       23.81       27.21      0.51 o 
   0  -7   9       44.97       47.20      1.20 o 
   1  -7   9        6.92        7.49      0.42 o 
  -9  -6   9        7.18       10.72      0.81 o 
  -8  -6   9       81.79       86.31      1.01 o 
  -7  -6   9       24.46       28.59      0.55 o 
  -6  -6   9       53.64       55.18      0.77 o 
  -5  -6   9      188.85      181.44      2.01 o 
  -4  -6   9      109.94      107.34      1.15 o 
  -3  -6   9       74.92       76.66      0.90 o 
  -2  -6   9      152.16      134.72      1.40 o 
  -1  -6   9       92.57       92.93      1.03 o 
   0  -6   9       31.47       30.41      0.54 o 
   1  -6   9       23.81       26.86      1.06 o 
   2  -6   9       97.93      113.79      2.19 o 
 -10  -5   9       44.78       42.98      1.50 o 
  -9  -5   9        1.63        0.73      0.27 o 
  -8  -5   9       76.68       80.27      1.05 o 
  -7  -5   9      178.13      178.55      1.95 o 
  -6  -5   9       63.67       66.96      0.90 o 
  -5  -5   9      124.43      115.39      1.27 o 
  -4  -5   9        9.63       10.31      0.44 o 
  -3  -5   9      195.32      188.08      1.82 o 
  -2  -5   9       66.46       69.57      0.98 o 
  -1  -5   9      136.10      129.79      1.36 o 
   0  -5   9      234.00      223.56      2.30 o 
   1  -5   9       61.80       63.47      0.95 o 
   2  -5   9       16.93       17.96      0.40 o 
 -10  -4   9       59.72       61.87      2.00 o 
  -9  -4   9       12.53       14.52      0.62 o 
  -8  -4   9      370.85      382.73      4.41 o 
  -7  -4   9      184.68      184.79      2.15 o 
  -6  -4   9       32.74       35.15      0.64 o 
  -5  -4   9       65.35       65.28      0.86 o 
  -4  -4   9       22.53       24.02      0.57 o 
  -3  -4   9       96.78       96.96      1.25 o 
  -2  -4   9       92.33       81.39      0.99 o 
  -1  -4   9      101.58       94.35      1.08 o 
   0  -4   9      376.80      378.36      3.62 o 
   1  -4   9       56.98       64.33      0.88 o 
   2  -4   9       37.50       38.04      0.62 o 
   3  -4   9      135.95      143.97      2.79 o 
 -10  -3   9       25.48       25.24      0.78 o 
  -9  -3   9      107.74      101.58      1.24 o 
  -8  -3   9       25.11       22.00      1.46 o 
  -7  -3   9      405.03      391.74      3.82 o 
  -6  -3   9      159.38      148.78      1.62 o 
  -5  -3   9      136.18      129.46      1.46 o 
  -4  -3   9      114.99      111.28      1.11 o 
  -3  -3   9       15.01       14.71      0.37 o 
  -2  -3   9      234.06      234.23      2.05 o 
  -1  -3   9      146.96      136.09      1.60 o 
   0  -3   9      215.40      201.41      2.12 o 
   1  -3   9      135.88      141.11      1.55 o 
   2  -3   9       45.27       44.80      1.36 o 
   3  -3   9       62.77       69.26      1.50 o 
 -11  -2   9       39.22       43.92      1.54 o 
 -10  -2   9       16.78       17.14      0.65 o 
  -9  -2   9       81.59       76.94      1.18 o 
  -8  -2   9      251.81      263.12      3.35 o 
  -7  -2   9      149.65      147.12      1.87 o 
  -6  -2   9      169.90      165.62      1.39 o 
  -5  -2   9      103.70      100.35      1.01 o 
  -4  -2   9      126.18      125.73      1.21 o 
  -3  -2   9        5.41        5.70      0.31 o 
  -2  -2   9      894.04      849.22      8.01 o 
  -1  -2   9       79.22       82.12      1.57 o 
   0  -2   9      135.56      133.00      1.86 o 
   1  -2   9       39.98       37.61      0.68 o 
   2  -2   9       13.83       11.71      0.44 o 
   3  -2   9        7.20        8.64      0.41 o 
   4  -2   9        5.57        6.20      0.54 o 
 -11  -1   9        3.11        5.58      0.48 o 
 -10  -1   9       42.10       38.47      0.82 o 
  -9  -1   9       56.16       52.63      1.05 o 
  -8  -1   9        0.57        0.85      0.22 o 
  -7  -1   9       32.54       31.60      1.05 o 
  -6  -1   9      124.11      115.86      1.58 o 
  -5  -1   9        7.40        8.36      0.42 o 
  -4  -1   9      382.34      363.44      3.05 o 
  -3  -1   9      621.52      595.84      4.74 o 
  -2  -1   9       51.05       47.90      0.71 o 
  -1  -1   9      285.61      281.20      2.40 o 
   0  -1   9      441.72      437.59      3.72 o 
   1  -1   9      100.90      101.84      1.29 o 
   2  -1   9      108.16      104.77      1.83 o 
   3  -1   9       78.35       78.70      1.83 o 
   4  -1   9      134.99      134.85      2.38 o 
 -11   0   9       63.84       61.69      1.33 o 
 -10   0   9       36.00       31.38      1.01 o 
  -9   0   9        2.16        4.06      0.41 o 
  -8   0   9        0.02        0.97      0.63 o 
  -7   0   9        0.32        0.53      0.22 o 
  -6   0   9       22.15       22.68      0.48 o 
  -5   0   9      145.88      138.96      1.48 o 
  -4   0   9       23.87       26.14      0.59 o 
  -3   0   9     1416.30     1375.26     10.45 o 
  -2   0   9       46.42       47.57      0.77 o 
  -1   0   9      729.87      708.40      6.00 o 
   0   0   9      384.81      386.33      3.89 o 
   1   0   9      291.85      289.29      2.99 o 
   2   0   9      363.69      351.53      3.09 o 
   3   0   9        0.34        0.09      0.20 o 
   4   0   9        9.66        9.09      0.63 o 
 -11   1   9        2.98        4.59      0.77 o 
 -10   1   9       42.23       40.76      0.77 o 
  -9   1   9       56.05       53.36      0.84 o 
  -8   1   9        0.54        1.05      0.19 o 
  -7   1   9       31.95       31.39      0.58 o 
  -6   1   9      124.04      114.49      1.20 o 
  -5   1   9        7.42        7.87      0.31 o 
  -4   1   9      385.36      358.10      3.03 o 
  -3   1   9      622.45      596.26      4.88 o 
  -2   1   9       51.39       48.61      0.69 o 
  -1   1   9      283.13      276.07      2.68 o 
   0   1   9      437.67      431.54      3.78 o 
   1   1   9       99.84      102.47      1.14 o 
   2   1   9      109.36      106.30      1.17 o 
   3   1   9       78.52       78.77      0.93 o 
   4   1   9      132.29      136.25      2.66 o 
 -11   2   9       38.47       42.66      0.70 o 
 -10   2   9       16.87       17.08      0.40 o 
  -9   2   9       81.32       76.47      0.94 o 
  -8   2   9      247.16      261.33      2.13 o 
  -7   2   9      149.10      148.53      1.33 o 
  -6   2   9      169.45      163.80      1.68 o 
  -5   2   9      104.55       98.61      1.18 o 
  -4   2   9      124.56      123.54      1.40 o 
  -3   2   9        5.64        5.80      0.27 o 
  -2   2   9      893.68      854.22      5.71 o 
  -1   2   9       79.38       82.64      0.92 o 
   0   2   9      133.85      131.00      1.40 o 
   1   2   9       42.00       38.42      0.59 o 
   2   2   9       13.72       11.91      0.37 o 
   3   2   9        7.10        8.39      0.65 o 
   4   2   9        5.86        6.13      0.38 o 
 -11   3   9       31.64       37.87      0.95 o 
 -10   3   9       24.40       24.53      0.45 o 
  -9   3   9      107.14      102.57      1.04 o 
  -8   3   9       25.38       21.67      0.64 o 
  -7   3   9      409.14      390.72      2.82 o 
  -6   3   9      158.62      149.37      1.21 o 
  -5   3   9      136.03      129.88      1.10 o 
  -4   3   9      113.57      108.88      1.09 o 
  -3   3   9       15.21       14.65      0.42 o 
  -2   3   9      236.41      236.62      2.00 o 
  -1   3   9      147.77      139.16      1.48 o 
   0   3   9      212.77      200.03      1.93 o 
   1   3   9      134.88      138.85      1.45 o 
   2   3   9       45.35       45.64      0.64 o 
   3   3   9       63.67       67.72      1.05 o 
 -10   4   9       59.54       61.03      0.95 o 
  -9   4   9       12.50       14.70      0.39 o 
  -8   4   9      373.82      387.50      3.08 o 
  -7   4   9      189.16      186.80      1.66 o 
  -6   4   9       32.25       33.65      0.51 o 
  -5   4   9       65.91       64.46      0.91 o 
  -4   4   9       23.07       23.91      0.47 o 
  -3   4   9       96.48       95.59      0.84 o 
  -2   4   9       91.15       82.48      0.86 o 
  -1   4   9      100.14       93.11      1.00 o 
   0   4   9      376.97      375.95      2.93 o 
   1   4   9       57.61       64.91      0.80 o 
   2   4   9       35.76       36.96      0.65 o 
   3   4   9      136.94      143.59      1.48 o 
 -10   5   9       44.88       46.27      1.16 o 
  -9   5   9        1.64        1.44      0.18 o 
  -8   5   9       76.56       81.29      1.16 o 
  -7   5   9      176.52      181.78      1.76 o 
  -6   5   9       62.93       65.63      1.06 o 
  -5   5   9      124.69      116.20      1.23 o 
  -4   5   9        9.77       10.55      0.29 o 
  -3   5   9      192.56      186.70      1.58 o 
  -2   5   9       65.41       67.78      0.90 o 
  -1   5   9      135.34      131.45      1.26 o 
   0   5   9      233.60      223.79      1.89 o 
   1   5   9       60.91       62.87      0.83 o 
   2   5   9       16.57       17.49      0.35 o 
  -9   6   9        6.97        8.95      0.31 o 
  -8   6   9       81.38       85.44      0.98 o 
  -7   6   9       23.58       27.44      0.62 o 
  -6   6   9       53.28       54.60      1.00 o 
  -5   6   9      189.62      181.11      1.83 o 
  -4   6   9      112.22      107.99      1.16 o 
  -3   6   9       73.60       73.87      0.95 o 
  -2   6   9      150.84      133.28      1.89 o 
  -1   6   9       91.86       91.45      1.22 o 
   0   6   9       32.37       31.16      0.54 o 
   1   6   9       23.10       25.83      0.51 o 
   2   6   9       99.36      105.54      2.54 o 
  -8   7   9       23.41       29.04      1.08 o 
  -7   7   9        4.11        4.23      0.22 o 
  -6   7   9        8.73       10.68      0.34 o 
  -5   7   9       47.90       49.00      0.74 o 
  -4   7   9      201.30      201.36      3.39 o 
  -3   7   9       39.24       41.10      0.67 o 
  -2   7   9       27.86       32.95      0.58 o 
  -1   7   9       22.56       25.85      0.74 o 
   0   7   9       44.93       46.38      0.83 o 
   1   7   9        6.64        7.55      0.58 o 
  -6   8   9       84.51       93.79      2.35 o 
  -5   8   9       43.83       45.92      3.12 o 
  -4   8   9       43.08       38.89      0.77 o 
  -3   8   9       37.99       36.24      0.64 o 
  -2   8   9       14.16       14.93      0.50 o 
  -1   8   9       42.73       46.77      1.08 o 
  -4  -7  10        0.32       -0.13      0.19 o 
  -3  -7  10       53.75       55.62      1.01 o 
  -2  -7  10        4.70        5.88      0.40 o 
  -7  -6  10        4.65        3.08      0.36 o 
  -6  -6  10       39.36       37.94      0.67 o 
  -5  -6  10      172.38      176.01      2.82 o 
  -4  -6  10       89.27       90.71      1.07 o 
  -3  -6  10        8.13       11.02      0.58 o 
  -2  -6  10      150.31      154.11      1.86 o 
  -1  -6  10      108.80      116.62      1.88 o 
  -8  -5  10       10.84       12.90      0.95 o 
  -7  -5  10       16.98       18.11      0.44 o 
  -6  -5  10      114.67      113.58      1.51 o 
  -5  -5  10       14.26       14.08      0.89 o 
  -4  -5  10       20.49       23.86      0.49 o 
  -3  -5  10       20.95       16.39      0.37 o 
  -2  -5  10       22.97       22.81      0.48 o 
  -1  -5  10       35.91       33.40      0.56 o 
   0  -5  10        5.87        4.69      0.27 o 
  -9  -4  10       26.79       30.53      1.34 o 
  -8  -4  10       91.41       95.02      1.77 o 
  -7  -4  10       17.76       16.48      0.46 o 
  -6  -4  10       40.01       42.29      0.68 o 
  -5  -4  10        8.47        8.45      0.36 o 
  -4  -4  10       48.62       49.31      0.78 o 
  -3  -4  10        0.01        0.47      0.23 o 
  -2  -4  10       80.13       80.94      1.04 o 
  -1  -4  10       50.55       55.67      0.95 o 
   0  -4  10       10.37       11.19      0.77 o 
   1  -4  10       49.65       54.07      1.00 o 
 -10  -3  10      171.71      175.23      4.15 o 
  -9  -3  10       52.61       50.82      0.83 o 
  -8  -3  10      159.62      160.10      2.08 o 
  -7  -3  10      261.79      269.90      3.25 o 
  -6  -3  10       72.55       78.02      1.16 o 
  -5  -3  10      140.30      142.54      1.53 o 
  -4  -3  10        4.88        4.56      0.66 o 
  -3  -3  10        5.94        6.35      0.76 o 
  -2  -3  10      171.18      186.98      2.33 o 
  -1  -3  10       60.66       60.77      1.00 o 
   0  -3  10       39.22       37.42      0.70 o 
   1  -3  10       49.65       50.22      1.61 o 
 -10  -2  10       22.10       23.97      1.20 o 
  -9  -2  10       87.86       88.54      1.61 o 
  -8  -2  10       86.99       83.05      1.26 o 
  -7  -2  10      132.78      138.45      1.87 o 
  -6  -2  10      330.39      325.73      3.41 o 
  -5  -2  10       28.99       27.67      0.76 o 
  -4  -2  10       45.54       49.29      0.98 o 
  -3  -2  10       21.49       22.05      0.61 o 
  -2  -2  10       75.48       76.48      1.03 o 
  -1  -2  10       20.93       22.14      0.46 o 
   0  -2  10       17.00       17.27      0.45 o 
   1  -2  10        5.61        5.27      0.38 o 
   2  -2  10        5.46        5.84      0.61 o 
 -10  -1  10       59.90       61.53      2.50 o 
  -9  -1  10        5.01        4.12      0.39 o 
  -8  -1  10       31.91       33.35      0.60 o 
  -7  -1  10       34.25       35.33      0.64 o 
  -6  -1  10      109.43      110.20      1.58 o 
  -5  -1  10       56.38       52.27      1.02 o 
  -4  -1  10      254.16      237.70      2.36 o 
  -3  -1  10       42.92       43.17      0.78 o 
  -2  -1  10       75.57       70.35      1.02 o 
  -1  -1  10       60.07       56.11      1.08 o 
   0  -1  10       36.67       39.54      0.73 o 
   1  -1  10       37.17       36.01      0.65 o 
   2  -1  10       45.15       42.60      0.66 o 
 -10   0  10        8.42        9.98      0.48 o 
  -9   0  10        1.57        1.42      0.39 o 
  -8   0  10      188.06      199.65      1.98 o 
  -7   0  10        0.04       -0.06      0.18 o 
  -6   0  10      203.26      199.80      1.97 o 
  -5   0  10      781.92      731.12      6.69 o 
  -4   0  10       55.93       55.32      0.95 o 
  -3   0  10      280.97      286.25      3.10 o 
  -2   0  10      183.07      178.99      2.05 o 
  -1   0  10      367.79      358.71      3.58 o 
   0   0  10      103.68      103.58      1.29 o 
   1   0  10      213.28      211.19      2.37 o 
   2   0  10        0.26        0.01      0.20 o 
 -10   1  10       58.27       58.44      0.84 o 
  -9   1  10        5.12        4.61      0.33 o 
  -8   1  10       31.02       32.49      0.67 o 
  -7   1  10       34.56       34.76      0.75 o 
  -6   1  10      107.54      108.29      1.57 o 
  -5   1  10       56.63       53.74      0.92 o 
  -4   1  10      255.07      242.44      2.34 o 
  -3   1  10       43.12       42.96      0.66 o 
  -2   1  10       76.48       71.59      0.92 o 
  -1   1  10       60.95       56.00      0.94 o 
   0   1  10       36.94       38.22      0.60 o 
   1   1  10       36.79       37.34      0.76 o 
   2   1  10       44.84       43.56      0.96 o 
 -10   2  10       22.46       26.36      0.51 o 
  -9   2  10       86.29       86.38      1.12 o 
  -8   2  10       89.06       85.15      1.04 o 
  -7   2  10      131.94      135.83      1.34 o 
  -6   2  10      327.00      320.69      2.79 o 
  -5   2  10       27.88       25.89      0.53 o 
  -4   2  10       46.43       49.42      0.71 o 
  -3   2  10       20.89       20.44      0.75 o 
  -2   2  10       76.13       75.53      1.10 o 
  -1   2  10       21.67       21.43      0.54 o 
   0   2  10       16.59       17.64      0.53 o 
   1   2  10        5.41        4.37      0.54 o 
   2   2  10        5.32        7.09      0.49 o 
 -10   3  10      171.87      183.08      3.34 o 
  -9   3  10       51.03       50.70      0.68 o 
  -8   3  10      159.42      163.96      1.61 o 
  -7   3  10      262.06      271.62      2.30 o 
  -6   3  10       73.56       77.26      1.00 o 
  -5   3  10      140.41      143.50      1.37 o 
  -4   3  10        4.87        4.64      0.25 o 
  -3   3  10        5.80        5.74      0.30 o 
  -2   3  10      170.59      187.35      1.80 o 
  -1   3  10       62.56       60.85      0.90 o 
   0   3  10       39.67       40.02      0.89 o 
   1   3  10       50.28       50.88      0.89 o 
   2   3  10      156.04      156.77      3.60 o 
  -9   4  10       27.60       31.19      0.57 o 
  -8   4  10       90.90       95.33      1.05 o 
  -7   4  10       18.19       17.30      0.39 o 
  -6   4  10       38.82       41.55      0.55 o 
  -5   4  10        8.51        9.18      0.29 o 
  -4   4  10       48.65       48.27      0.80 o 
  -3   4  10        0.00        0.71      0.34 o 
  -2   4  10       80.26       81.99      0.95 o 
  -1   4  10       49.37       54.37      0.83 o 
   0   4  10       10.48       10.96      0.38 o 
   1   4  10       50.10       52.11      0.84 o 
  -9   5  10       55.61       58.99      1.41 o 
  -8   5  10       10.44       11.67      0.72 o 
  -7   5  10       15.72       16.89      0.37 o 
  -6   5  10      115.67      115.34      1.07 o 
  -5   5  10       14.72       14.12      0.47 o 
  -4   5  10       20.04       24.31      0.62 o 
  -3   5  10       20.82       16.24      0.51 o 
  -2   5  10       22.14       21.37      0.65 o 
  -1   5  10       35.30       33.26      0.92 o 
   0   5  10        5.66        4.55      0.39 o 
   1   5  10      103.18      101.64      2.62 o 
  -8   6  10      122.44      145.18      2.65 o 
  -7   6  10        4.09        3.12      0.23 o 
  -6   6  10       39.48       36.71      0.81 o 
  -5   6  10      170.24      176.91      3.10 o 
  -4   6  10       89.23       90.68      2.00 o 
  -3   6  10        7.71       10.52      0.46 o 
  -2   6  10      149.64      150.71      4.71 o 
  -1   6  10      109.14      111.54      2.30 o 
  -6   7  10       24.40       26.90      0.80 o 
  -5   7  10      110.10      103.68      4.01 o 
  -4   7  10        0.26        0.26      0.19 o 
  -3   7  10       53.30       54.56      1.34 o 
  -2   7  10        4.44        4.18      0.46 o 
  -5  -5  11       21.43       25.30      1.11 o 
  -4  -5  11       52.77       53.00      1.69 o 
  -3  -5  11       57.05       64.73      1.91 o 
  -6  -4  11      242.78      259.81      4.91 o 
  -5  -4  11        7.00       10.38      0.95 o 
  -4  -4  11       33.82       39.57      0.61 o 
  -3  -4  11        6.36        5.53      0.29 o 
  -2  -4  11        0.08        0.23      0.20 o 
  -1  -4  11        4.20        3.91      0.56 o 
  -8  -3  11       48.19       51.48      1.76 o 
  -7  -3  11       19.95       19.79      0.58 o 
  -6  -3  11       65.69       66.87      1.21 o 
  -5  -3  11       12.14       12.39      0.46 o 
  -4  -3  11       55.70       59.00      1.00 o 
  -3  -3  11      108.56      105.86      2.47 o 
  -2  -3  11       34.99       32.20      0.62 o 
  -1  -3  11       20.61       23.06      1.11 o 
   0  -3  11      162.94      171.42      3.71 o 
  -9  -2  11       10.01        8.40      0.77 o 
  -8  -2  11       12.76       12.26      0.49 o 
  -7  -2  11        2.21        2.88      0.34 o 
  -6  -2  11       15.34       17.07      0.55 o 
  -5  -2  11       85.43       83.87      1.42 o 
  -4  -2  11        5.10        6.02      0.52 o 
  -3  -2  11       17.80       16.64      0.43 o 
  -2  -2  11       23.92       24.31      0.77 o 
  -1  -2  11        0.98        0.84      0.39 o 
   0  -2  11       19.34       21.70      0.70 o 
  -9  -1  11        8.60        9.65      1.88 o 
  -8  -1  11        2.48        2.12      0.58 o 
  -7  -1  11        0.20        0.37      0.41 o 
  -6  -1  11       31.16       31.91      0.60 o 
  -5  -1  11      158.14      157.11      1.86 o 
  -4  -1  11        1.55        0.94      0.26 o 
  -3  -1  11       20.55       21.74      0.59 o 
  -2  -1  11      112.08      117.12      1.56 o 
  -1  -1  11       11.36        9.22      0.39 o 
   0  -1  11       25.85       24.45      1.17 o 
   1  -1  11      228.28      238.46      4.49 o 
  -9   0  11       32.55       33.36      1.12 o 
  -8   0  11       37.57       43.82      1.16 o 
  -7   0  11       54.04       60.88      1.15 o 
  -6   0  11      465.50      453.10      9.64 o 
  -5   0  11       36.29       36.37      0.97 o 
  -4   0  11      237.42      232.13      2.18 o 
  -3   0  11       29.70       31.26      0.54 o 
  -2   0  11        3.23        4.39      0.40 o 
  -1   0  11       22.99       21.76      0.45 o 
   0   0  11        0.34        1.23      0.23 o 
  -9   1  11        8.71        9.90      0.51 o 
  -8   1  11        2.30        2.63      0.27 o 
  -7   1  11        0.21        0.24      0.33 o 
  -6   1  11       30.61       31.70      0.72 o 
  -5   1  11      160.24      153.74      1.77 o 
  -4   1  11        1.34        1.30      0.24 o 
  -3   1  11       19.70       20.23      0.43 o 
  -2   1  11      112.38      116.71      1.80 o 
  -1   1  11       11.23        9.11      0.53 o 
   0   1  11       26.63       24.75      1.24 o 
   1   1  11      229.34      241.44      3.25 o 
  -9   2  11        9.57        8.80      0.74 o 
  -8   2  11       12.46       12.24      0.34 o 
  -7   2  11        1.94        1.81      0.22 o 
  -6   2  11       14.78       16.35      0.45 o 
  -5   2  11       85.63       86.45      1.23 o 
  -4   2  11        5.17        6.57      0.33 o 
  -3   2  11       18.53       16.09      0.40 o 
  -2   2  11       24.53       26.29      0.52 o 
  -1   2  11        1.22        1.03      0.24 o 
   0   2  11       19.44       22.99      0.75 o 
  -9   3  11        6.07        8.34      0.41 o 
  -8   3  11       48.60       52.09      0.69 o 
  -7   3  11       20.17       20.71      0.37 o 
  -6   3  11       65.90       66.95      0.80 o 
  -5   3  11       12.32       12.87      0.40 o 
  -4   3  11       56.25       61.96      0.99 o 
  -3   3  11      109.28      107.27      1.90 o 
  -2   3  11       33.90       32.44      0.59 o 
  -1   3  11       19.74       20.39      0.55 o 
   0   3  11      164.17      165.71      2.86 o 
  -8   4  11       13.00       16.45      0.54 o 
  -7   4  11      264.84      280.76      3.56 o 
  -6   4  11      244.26      257.96      3.38 o 
  -5   4  11        6.58        9.28      0.33 o 
  -4   4  11       33.96       39.33      0.54 o 
  -3   4  11        6.24        5.87      0.44 o 
  -2   4  11        0.04        0.49      0.15 o 
  -1   4  11        4.15        4.11      0.53 o 
  -7   5  11       56.11       51.12      1.67 o 
  -6   5  11       43.15       43.95      0.77 o 
  -5   5  11       21.37       23.03      0.83 o 
  -4   5  11       52.96       53.91      1.34 o 
  -3   5  11       57.51       67.56      1.04 o 
  -2   5  11       37.86       42.66      0.72 o 
  -4  -2  12       44.20       48.93      1.54 o 
  -3  -2  12       51.75       56.75      1.13 o 
  -5  -1  12       22.18       19.41      0.93 o 
  -4  -1  12      118.70      116.94      1.98 o 
  -3  -1  12        9.00        8.83      0.47 o 
  -2  -1  12       11.09       12.62      0.48 o 
  -7   0  12        5.76        7.21      0.42 o 
  -6   0  12       40.49       35.56      0.87 o 
  -5   0  12       23.90       23.18      0.95 o 
  -4   0  12        1.67        2.79      0.42 o 
  -3   0  12       45.27       49.79      1.01 o 
  -2   0  12        0.74        0.58      0.18 o 
  -7   1  12       13.70       12.61      0.66 o 
  -6   1  12       95.54      109.39      1.72 o 
  -5   1  12       21.85       19.22      0.50 o 
  -4   1  12      120.20      119.99      1.51 o 
  -3   1  12        9.59        9.84      0.33 o 
  -2   1  12       10.46       12.46      0.48 o 
  -7   2  12       11.68       11.09      0.61 o 
  -6   2  12       20.14       20.10      0.54 o 
  -5   2  12       47.59       54.97      0.85 o 
  -4   2  12       44.43       49.65      0.94 o 
  -3   2  12       51.06       52.73      0.96 o 
  -6   3  12        6.28        6.54      0.41 o 
  -5   3  12       27.11       29.75      1.00 o 
  -4   3  12       49.87       54.54      1.45 o 
                                                 
